# Supplementary material for: Differential gene expression and metabolomic analyses of Brachypodium distachyon infected by deoxynivalenol producing and non-producing strains of Fusarium graminearum
Source: BMC Genomics. 2014 Jul 25;15(1):629. doi: 10.1186/1471-2164-15-629 (PMC4124148; doi:10.1186/1471-2164-15-629)
Supplement: Supplementary file 2 — Additional file 2: Functional annotation of genes exhibiting an absolute value of log 2 ratio ≥ 3.0 between Fg DON + (PHI_WT) and Fg DON - (PHI_dTri)-infected spikelets. (XLSX 87 KB) [file 12864_2014_6327_MOESM2_ESM.xlsx]

## Sheet: Feuil1
Additional file 2: Functional annotation of genes exhibiting a ≥ ± 3.0 fold change (log2) between Fg DON+ (PHI_WT) and Fg DON- (PHI_dTri)-infected spikelets
aComparison between Fg DON+ (PHI_WT) and Fg DON- (PHI_dTri)-infected spikelets, bComparison between Fg DON+ (PHI_WT) strain- and mock (TWEEN)-inoculated spikelets, cComparison between Fg DON- (PHI_dTri) strain- and mock (TWEEN)-inoculated spikelets.
Induction is indicated by red backgrounds, repression by green backgrounds.
*Bonferroni p-value: a gene is declared differentially expressed if the Bonferroni p-value is less than 0.05.
Gene	PHIdTrivsPHI_WTa	Bonferroni*	TWEENvsPHI_WTb	Bonferroni*	TWEENvsPHI_dTric	Bonferroni*		Functional annotation
Defense
Bradi4g33950.1	5.72	0.00	7.91	0.00	2.18	4.08E-9		expressed protein .Best BLASTP hit to Rice: LOC_Os09g32000.1, (e-val, score:)=(2e-023,107)
Bradi1g24380.1	5.68	0.00	5.81	0.00	0.13	1.00		expressed protein .Best BLASTP hit to Rice: LOC_Os07g37950.1, (e-val, score:)=(8e-069,258)
Bradi4g05230.1	5.12	0.00	6.81	0.00	1.69	3.64E-4		peroxidase precursor, putative, expressed .Best BLASTP hit to Rice: LOC_Os03g13180.1, (e-val, score:)=(4e-099,360)
Bradi2g37020.1	4.98	0.00	6.68	0.00	1.69	3.38E-4		peroxidase precursor, putative, expressed .Best BLASTP hit to Rice: LOC_Os05g04490.1, (e-val, score:)=(2e-137,487)
Bradi3g38290.2	4.93	0.00	5.14	0.00	0.21	1.00		patatin, putative, expressed .Best BLASTP hit to Rice: LOC_Os08g37180.1, (e-val, score:)=(3e-146,516)
Bradi3g38290.1	4.91	0.00	6.61	0.00	1.70	3.05E-4		patatin, putative, expressed .Best BLASTP hit to Rice: LOC_Os08g37180.1, (e-val, score:)=(3e-146,516)
Bradi1g68930.1	4.84	0.00	7.05	0.00	2.21	2.13E-9		peroxidase precursor, putative, expressed .Best BLASTP hit to Rice: LOC_Os03g13180.1, (e-val, score:)=(1e-074,278)
Bradi4g35770.1	4.81	0.00	5.65	0.00	0.84	1.00		BAP2, putative, expressed .Best BLASTP hit to Rice: LOC_Os09g35780.1, (e-val, score:)=(7e-045,179)
Bradi4g33970.1	4.60	0.00	7.05	0.00	2.45	0.00		expressed protein .Best BLASTP hit to Rice: LOC_Os09g32000.1, (e-val, score:)=(2e-022,103)
Bradi4g40730.1	4.35	0.00	4.91	0.00	0.56	1.00		resistance protein, putative, expressed .Best BLASTP hit to Rice: LOC_Os09g34160.1, (e-val, score:)=(2e-090,332)
Bradi1g25370.1	4.21	0.00	4.54	0.00	0.33	1.00		chitin-inducible gibberellin-responsive protein, putative, expressed .Best BLASTP hit to Rice: LOC_Os07g36170.2, (e-val, score:)=(0.0,1092)
Bradi2g18830.1	4.20	0.00	4.30	0.00	0.10	1.00		expressed protein .Best BLASTP hit to Rice: LOC_Os05g45670.1, (e-val, score:)=(8e-088,322)
Bradi1g68530.1	4.17	0.00	7.79	0.00	3.63	0.00		immediate-early fungal elicitor protein CMPG1, putative, expressed .Best BLASTP hit to Rice: LOC_Os03g13740.1, (e-val, score:)=(3e-179,626)
Bradi4g42830.1	4.15	0.00	4.64	0.00	0.49	1.00		conserved hypothetical protein .Best BLASTP hit to Rice: LOC_Os10g04540.1, (e-val, score:)=(2e-131,468)
Bradi4g05190.1	4.08	0.00	4.41	0.00	0.32	1.00		peroxidase precursor, putative, expressed .Best BLASTP hit to Rice: LOC_Os03g13180.1, (e-val, score:)=(1e-098,358)
Bradi3g47230.1	4.03	0.00	7.13	0.00	3.10	0.00		heavy metal transport/detoxification protein, putative .Best BLASTP hit to Rice: LOC_Os02g37280.1, (e-val, score:)=(2e-029,125)
Bradi3g47220.1	3.98	0.00	7.07	0.00	3.09	0.00		heavy metal transport/detoxification protein, putative .Best BLASTP hit to Rice: LOC_Os02g37280.1, (e-val, score:)=(2e-026,115)
Bradi1g24370.1	3.97	0.00	3.91	0.00	-0.06	1.00		expressed protein .Best BLASTP hit to Rice: LOC_Os07g37950.1, (e-val, score:)=(1e-029,126)
Bradi1g23150.1	3.94	0.00	6.85	0.00	2.92	0.00		expressed protein .Best BLASTP hit to Rice: LOC_Os07g39720.1, (e-val, score:)=(8e-054,208)
Bradi3g47200.1	3.93	0.00	4.07	0.00	0.15	1.00		heavy metal transport/detoxification protein, putative .Best BLASTP hit to Rice: LOC_Os02g37280.1, (e-val, score:)=(4e-028,121)
Bradi2g55310.1	3.91	0.00	5.35	0.00	1.44	0.04		hs1, putative, expressed .Best BLASTP hit to Rice: LOC_Os01g63690.1, (e-val, score:)=(0.0,804)
Bradi4g31580.1	3.90	0.00	7.87	0.00	3.97	0.00		plant viral response family protein, putative, expressed .Best BLASTP hit to Rice: LOC_Os09g27260.1, (e-val, score:)=(1e-131,467)
Bradi1g38350.1	3.89	0.00	4.42	0.00	0.53	1.00		peroxidase precursor, putative .Best BLASTP hit to Rice: LOC_Os06g32960.1, (e-val, score:)=(7e-109,392)
Bradi3g59830.1	3.47	0.00	7.06	0.00	3.58	0.00		immediate-early fungal elicitor protein CMPG1, putative, expressed .Best BLASTP hit to Rice: LOC_Os02g50460.1, (e-val, score:)=(6e-134,476)
Bradi1g34380.1	3.31	0.00	3.72	0.00	0.42	1.00		conserved hypothetical protein .Best BLASTP hit to Rice: LOC_Os10g04540.1, (e-val, score:)=(7e-115,413)
Bradi1g67810.1	3.29	0.00	3.66	0.00	0.37	1.00		PLA IIIA/PLP7, putative, expressed .Best BLASTP hit to Rice: LOC_Os03g14950.1, (e-val, score:)=(0.0,741)
Bradi2g18840.1	3.29	0.00	4.92	0.00	1.63	1.15E-3		expressed protein .Best BLASTP hit to Rice: LOC_Os05g45690.1, (e-val, score:)=(1e-114,412)
Bradi3g37990.1	3.28	0.00	6.53	0.00	3.25	0.00		patatin, putative, expressed .Best BLASTP hit to Rice: LOC_Os08g37180.1, (e-val, score:)=(0.0,658)
Bradi3g37980.1	3.28	0.00	9.11	0.00	5.83	0.00		patatin, putative, expressed .Best BLASTP hit to Rice: LOC_Os08g37180.1, (e-val, score:)=(0.0,644)
Bradi3g21190.1	3.23	0.00	4.70	0.00	1.47	0.02		conserved hypothetical protein .Best BLASTP hit to Rice: LOC_Os10g04570.1, (e-val, score:)=(0.0,638)
Bradi2g54660.1	3.22	0.00	6.83	0.00	3.61	0.00		C2 domain containing protein, putative, expressed .Best BLASTP hit to Rice: LOC_Os01g62430.3, (e-val, score:)=(1e-061,233)
Bradi3g44910.1	3.21	0.00	3.91	0.00	0.70	1.00		glycosyl hydrolases family 17, putative, expressed .Best BLASTP hit to Rice: LOC_Os02g33000.1, (e-val, score:)=(0.0,640)
Bradi2g49800.1	3.10	0.00	3.99	0.00	0.89	1.00		MAC/Perforin domain containing protein, putative, expressed .Best BLASTP hit to Rice: LOC_Os01g54510.1, (e-val, score:)=(0.0,987)
Bradi3g47190.1	3.08	0.00	3.41	0.00	0.33	1.00		heavy metal transport/detoxification protein, putative .Best BLASTP hit to Rice: LOC_Os02g37280.1, (e-val, score:)=(4e-023,104)
Bradi2g11930.1	3.03	0.00	2.94	0.00	-0.09	1.00		MLA6 protein, putative, expressed .Best BLASTP hit to Rice: LOC_Os01g21240.1, (e-val, score:)=(9e-050,196)
Bradi5g09530.1	-3.25	0.00	-3.79	0.00	-0.54	1.00		membrane protein, putative, expressed .Best BLASTP hit to Rice: LOC_Os04g33830.1, (e-val, score:)=(5e-070,261)
Bradi4g05040.1	-5.22	0.00	2.25	3.36E-6	7.48	0.00		pathogenesis-related Bet v I family protein, putative, expressed .Best BLASTP hit to Rice: LOC_Os12g36830.1, (e-val, score:)=(2e-033,140)
Proteins involved in oxidative burst/redox balance
Bradi3g17320.1	5.59	0.00	6.26	0.00	0.67	1.00		Cupin domain containing protein, expressed .Best BLASTP hit to Rice: LOC_Os08g09040.1, (e-val, score:)=(2e-097,354)
Bradi3g43650.1	5.57	0.00	5.76	0.00	0.19	1.00		Cupin domain containing protein .Best BLASTP hit to Rice: LOC_Os02g29000.1, (e-val, score:)=(4e-101,365)
Bradi3g15230.1	5.29	0.00	7.07	0.00	1.78	5.35E-5		Cupin domain containing protein, expressed .Best BLASTP hit to Rice: LOC_Os08g09040.1, (e-val, score:)=(8e-101,364)
Bradi3g17310.1	5.26	0.00	5.62	0.00	0.35	1.00		Cupin domain containing protein, expressed .Best BLASTP hit to Rice: LOC_Os08g09080.1, (e-val, score:)=(5e-076,281)
Bradi4g28950.1	4.53	0.00	7.50	0.00	2.97	0.00		L-ascorbate oxidase precursor, putative, expressed .Best BLASTP hit to Rice: LOC_Os09g20090.1, (e-val, score:)=(0.0,877)
Bradi2g08400.1	4.39	0.00	4.53	0.00	0.14	1.00		OsGrx_A1 - glutaredoxin subgroup III, expressed .Best BLASTP hit to Rice: LOC_Os01g13950.1, (e-val, score:)=(1e-037,153)
Bradi3g17330.1	4.38	0.00	5.05	0.00	0.67	1.00		Cupin domain containing protein, expressed .Best BLASTP hit to Rice: LOC_Os08g09040.1, (e-val, score:)=(2e-110,396)
Bradi3g15190.1	4.15	0.00	6.80	0.00	2.65	0.00		Cupin domain containing protein, expressed .Best BLASTP hit to Rice: LOC_Os08g09040.1, (e-val, score:)=(3e-112,402)
Bradi1g59450.1	4.10	0.00	6.04	0.00	1.94	1.56E-6		NADPH-dependent FMN reductase domain containing protein, expressed .Best BLASTP hit to Rice: LOC_Os05g42190.1, (e-val, score:)=(1e-081,301)
Bradi1g64990.1	4.01	0.00	5.50	0.00	1.49	0.02		oxidoreductase, short chain dehydrogenase/reductase family, putative, expressed .Best BLASTP hit to Rice: LOC_Os03g18740.1, (e-val, score:)=(9e-151,531)
Bradi1g59440.1	3.82	0.00	4.84	0.00	1.02	1.00		NADPH-dependent FMN reductase domain containing protein, expressed .Best BLASTP hit to Rice: LOC_Os05g42190.1, (e-val, score:)=(1e-079,294)
Bradi3g15200.1	3.29	0.00	7.89	0.00	4.60	0.00		Cupin domain containing protein, expressed .Best BLASTP hit to Rice: LOC_Os08g09040.1, (e-val, score:)=(1e-111,400)
Bradi5g12180.1	3.10	0.00	4.54	0.00	1.44	0.04		oxidoreductase, short chain dehydrogenase/reductase family domain containing protein, expressed .Best BLASTP hit to Rice: LOC_Os04g38420.1, (e-val, score:)=(6e-111,399)
Bradi2g46090.1	3.05	0.00	4.31	0.00	1.26	0.83		OsGrx_I1 - glutaredoxin subgroup III, expressed .Best BLASTP hit to Rice: LOC_Os01g47760.1, (e-val, score:)=(2e-047,186)
Bradi1g53100.2	-3.02	0.00	-4.12	0.00	-1.11	1.00		peroxiredoxin, putative, expressed .Best BLASTP hit to Rice: LOC_Os07g15670.3, (e-val, score:)=(1e-084,310)
Bradi4g39950.1	-3.29	0.00	2.38	2.44E-7	5.68	0.00		NADP-dependent oxidoreductase, putative, expressed .Best BLASTP hit to Rice: LOC_Os12g12580.1, (e-val, score:)=(4e-143,506)
Bradi1g28090.2	-3.36	0.00	-3.86	0.00	-0.49	1.00		thioredoxin, putative, expressed .Best BLASTP hit to Rice: LOC_Os07g29410.1, (e-val, score:)=(1e-125,447)
Cytochrome P450s
Bradi1g75310.1	6.16	0.00	6.93	0.00	0.77	1.00		cytochrome P450, putative .Best BLASTP hit to Rice: LOC_Os01g50590.1, (e-val, score:)=(1e-174,612)
Bradi1g36790.1	5.91	0.00	5.49	0.00	-0.42	1.00		cytochrome P450, putative, expressed .Best BLASTP hit to Rice: LOC_Os10g36848.1, (e-val, score:)=(8e-165,578)
Bradi4g42540.1	5.11	0.00	5.09	0.00	-0.01	1.00		cytochrome P450, putative, expressed .Best BLASTP hit to Rice: LOC_Os11g05380.1, (e-val, score:)=(0.0,805)
Bradi2g44150.1	4.03	0.00	6.90	0.00	2.87	0.00		cytochrome P450 72A1, putative, expressed .Best BLASTP hit to Rice: LOC_Os01g43750.1, (e-val, score:)=(2e-163,573)
Bradi2g44300.1	3.78	0.00	4.93	0.00	1.14	1.00		cytochrome P450 72A1, putative, expressed .Best BLASTP hit to Rice: LOC_Os01g43844.1, (e-val, score:)=(0.0,888)
Bradi3g08160.1	3.78	0.00	3.97	0.00	0.19	1.00	582	cytochrome P450, putative, expressed .Best BLASTP hit to Rice: LOC_Os02g12690.1, (e-val, score:)=(0.0,713)
Bradi3g52660.1	3.64	0.00	3.84	0.00	0.20	1.00		cytochrome P450, putative, expressed .Best BLASTP hit to Rice: LOC_Os02g47470.1, (e-val, score:)=(0.0,877)
Bradi2g06770.1	3.62	0.00	6.10	0.00	2.48	0.00		cytochrome P450, putative, expressed .Best BLASTP hit to Rice: LOC_Os01g11340.1, (e-val, score:)=(0.0,872)
Bradi2g44290.1	3.39	0.00	4.71	0.00	1.32	0.34		cytochrome P450 72A1, putative, expressed .Best BLASTP hit to Rice: LOC_Os01g43774.1, (e-val, score:)=(0.0,852)
Bradi3g06330.1	3.37	0.00	4.68	0.00	1.31	0.37		cytochrome P450, putative, expressed .Best BLASTP hit to Rice: LOC_Os02g09390.1, (e-val, score:)=(0.0,662)
Bradi5g10720.1	3.28	0.00	3.24	0.00	-0.04	1.00		cytochrome P450, putative, expressed .Best BLASTP hit to Rice: LOC_Os01g72760.1, (e-val, score:)=(1e-074,278)
Bradi1g20260.1	3.12	0.00	6.01	0.00	2.89	0.00		cytochrome P450 72A1, putative, expressed .Best BLASTP hit to Rice: LOC_Os07g44140.1, (e-val, score:)=(0.0,823)
Bradi1g20240.1	3.09	0.00	7.61	0.00	4.52	0.00		cytochrome P450 72A1, putative, expressed .Best BLASTP hit to Rice: LOC_Os07g44140.1, (e-val, score:)=(0.0,832)
Bradi1g15700.1	3.07	0.00	5.49	0.00	2.42	1.12E-11		cytochrome P450, putative, expressed .Best BLASTP hit to Rice: LOC_Os03g37290.1, (e-val, score:)=(3e-126,450)
Bradi3g06320.1	3.03	0.00	4.13	0.00	1.10	0.00		cytochrome P450, putative, expressed .Best BLASTP hit to Rice: LOC_Os02g09390.1, (e-val, score:)=(0.0,659)
Bradi3g23200.1	3.03	0.00	3.67	0.00	0.65	0.00		cytochrome P450, putative, expressed .Best BLASTP hit to Rice: LOC_Os06g43350.1, (e-val, score:)=(0.0,674)
Bradi4g16560.1	-3.41	0.00	-4.91	0.00	-1.49	0.02		cytochrome P450, putative, expressed .Best BLASTP hit to Rice: LOC_Os10g16974.1, (e-val, score:)=(0.0,826)
Glutathion-S-transferases
Bradi3g31860.1	4.38	0.00	5.16	0.00	0.78	1.00		glutathione S-transferase, putative, expressed .Best BLASTP hit to Rice: LOC_Os10g38700.1, (e-val, score:)=(3e-075,280)
Bradi3g31730.1	4.27	0.00	6.10	0.00	1.83	2.03456e-05		glutathione S-transferase, putative, expressed .Best BLASTP hit to Rice: LOC_Os10g38470.1, (e-val, score:)=(1e-034,143)
Bradi2g13020.2	4.13	0.00	4.07	0.00	-0.06	1.00		glutathione S-transferase, putative, expressed .Best BLASTP hit to Rice: LOC_Os01g27210.1, (e-val, score:)=(7e-070,261)
Bradi2g35930.1	4.05	0.00	8.19	0.00	4.15	0.00		glutathione S-transferase, putative, expressed .Best BLASTP hit to Rice: LOC_Os05g05620.1, (e-val, score:)=(2e-064,244)
Bradi3g31720.1	3.75	0.00	6.74		2.99			glutathione S-transferase, putative .Best BLASTP hit to Rice: LOC_Os10g38640.1, (e-val, score:)=(8e-083,305)
Bradi2g35950.1	3.72	0.00	4.27	0.00	0.54	1.00		glutathione S-transferase, putative, expressed .Best BLASTP hit to Rice: LOC_Os01g27210.1, (e-val, score:)=(1e-071,267)
Bradi3g31790.1	3.72	0.00	5.34	0.00	1.62	1.48E-3		glutathione S-transferase, putative, expressed .Best BLASTP hit to Rice: LOC_Os10g38610.1, (e-val, score:)=(5e-035,145)
Bradi3g31740.1	3.63	0.00	5.24	0.00	1.61	1.83E-3		glutathione S-transferase, putative, expressed .Best BLASTP hit to Rice: LOC_Os10g38470.1, (e-val, score:)=(4e-033,137)
Bradi2g40790.1	-4.13	0.00	-5.54	0.00	-1.40	0.08		glutathione S-transferase GSTU6, putative, expressed .Best BLASTP hit to Rice: LOC_Os10g38340.1, (e-val, score:)=(1e-075,281)
UDP-glycosyltransferases
Bradi5g03320.1	7.12	0.00	7.47	0.00	0.35	1.00		UDP-glucoronosyl/UDP-glucosyl transferase, putative, expressed .Best BLASTP hit to Rice: LOC_Os04g12970.1, (e-val, score:)=(7e-074,275)
Bradi5g03300.1	6.59	0.00	7.46	0.00	0.88	1.00		UDP-glucoronosyl/UDP-glucosyl transferase, putative, expressed .Best BLASTP hit to Rice: LOC_Os04g12970.1, (e-val, score:)=(0.0,649)
Bradi5g03380.1	5.20	0.00	6.72	0.00	1.52	0.01		UDP-glucoronosyl/UDP-glucosyl transferase, putative, expressed .Best BLASTP hit to Rice: LOC_Os04g12960.1, (e-val, score:)=(0.0,730)
Bradi4g36970.1	4.73	0.00	6.06	0.00	1.33	0.264648		anthocyanidin 5,3-O-glucosyltransferase, putative, expressed .Best BLASTP hit to Rice: LOC_Os01g53350.1, (e-val, score:)=(0.0,703)
Bradi5g03370.1	4.52	0.00	6.61	0.00	2.09	3.95E-8		UDP-glucoronosyl/UDP-glucosyl transferase, putative, expressed .Best BLASTP hit to Rice: LOC_Os04g12960.1, (e-val, score:)=(1e-176,618)
Bradi1g45950.1	4.16	0.00	4.90	0.00	0.73	1.00		cytokinin-O-glucosyltransferase 3, putative .Best BLASTP hit to Rice: LOC_Os03g24430.1, (e-val, score:)=(1e-178,625)
Bradi2g44780.1	3.95	0.00	4.26	0.00	0.31	1.00		anthocyanin 3-O-beta-glucosyltransferase, putative, expressed .Best BLASTP hit to Rice: LOC_Os01g45140.1, (e-val, score:)=(1e-027,122)
Bradi2g04760.1	3.67	0.00	4.71	0.00	1.04	1.00		flavonol-3-O-glycoside-7-O-glucosyltransferase 1, putative, expressed .Best BLASTP hit to Rice: LOC_Os01g08110.1, (e-val, score:)=(0.0,773)
Bradi4g15800.1	3.56	0.00	4.93	0.00	1.36	0.15		UDP-glucoronosyl and UDP-glucosyl transferase domain containing protein, expressed .Best BLASTP hit to Rice: LOC_Os10g17489.1, (e-val, score:)=(9e-158,555)
Bradi1g53530.1	3.48	0.00	3.95	0.00	0.47	1.00		cytokinin-N-glucosyltransferase, putative, expressed .Best BLASTP hit to Rice: LOC_Os07g13800.1, (e-val, score:)=(2e-084,310)
Bradi3g07560.1	3.43	0.00	3.43	0.00	-0.01	1.00		UDP-glucoronosyl and UDP-glucosyl transferase domain containing protein, expressed .Best BLASTP hit to Rice: LOC_Os02g10880.1, (e-val, score:)=(7e-098,356)
Bradi1g08140.1	3.25	0.00	3.27	0.00	0.03	1.00		UDP-glucoronosyl and UDP-glucosyl transferase domain containing protein, expressed .Best BLASTP hit to Rice: LOC_Os03g55050.1, (e-val, score:)=(9e-173,605)
Bradi5g18040.1	3.18	0.00	5.53	0.00	2.35	4.48E-11		cis-zeatin O-glucosyltransferase, putative, expressed .Best BLASTP hit to Rice: LOC_Os04g46980.1, (e-val, score:)=(0.0,716)
Bradi4g43000.1	3.15	0.00	3.84	0.00	0.69	1.00		No hits.
Bradi2g49070.1	3.11	0.00	8.06	0.00	4.95	0.00		anthocyanidin 5,3-O-glucosyltransferase, putative, expressed .Best BLASTP hit to Rice: LOC_Os01g53350.1, (e-val, score:)=(0.0,679)
Bradi5g18030.1	3.10	0.00	6.12	0.00	3.01	0.00		cis-zeatin O-glucosyltransferase, putative, expressed .Best BLASTP hit to Rice: LOC_Os04g47770.1, (e-val, score:)=(0.0,658)
Transport
Bradi3g22880.1	6.08	0.00	7.44	0.00	1.36	0.18		MATE efflux family protein, putative, expressed .Best BLASTP hit to Rice: LOC_Os10g20450.1, (e-val, score:)=(0.0,651)
Bradi2g47350.1	5.54	0.00	6.82	0.00	1.28	0.62		MDR-like ABC transporter, putative, expressed .Best BLASTP hit to Rice: LOC_Os01g50160.1, (e-val, score:)=(0.0,1892)
Bradi4g06780.1	5.51	0.00	5.99	0.00	0.48	1.00		ureide permease, putative, expressed .Best BLASTP hit to Rice: LOC_Os12g31850.1, (e-val, score:)=(2e-109,394)
Bradi5g18830.1	5.17	0.00	6.67	0.00	1.50	0.01		MATE efflux family protein, putative, expressed .Best BLASTP hit to Rice: LOC_Os04g48290.1, (e-val, score:)=(0.0,875)
Bradi1g00460.2	4.98	0.00	4.58	0.00	-0.40	1.00		pleiotropic drug resistance protein, putative, expressed .Best BLASTP hit to Rice: LOC_Os11g37700.1, (e-val, score:)=(0.0,2080)
Bradi3g10390.1	4.55	0.00	4.59	0.00	0.04	1.00		ATP-binding cassette sub-family E member 1, putative, expressed .Best BLASTP hit to Rice: LOC_Os02g18180.1, (e-val, score:)=(0.0,1088)
Bradi1g66270.3	4.48	0.00	4.88	0.00	0.41	1.00		MATE efflux family protein, putative, expressed .Best BLASTP hit to Rice: LOC_Os04g30490.1, (e-val, score:)=(2e-159,560)
Bradi2g15500.1	4.35	0.00	4.67	0.00	0.32	1.00		C4-dicarboxylate transporter/malic acid transport protein, expressed .Best BLASTP hit to Rice: LOC_Os01g43460.1, (e-val, score:)=(0.0,672)
Bradi2g04580.1	4.26	0.00	7.49	0.00	3.24	0.00		ABC transporter family protein, putative, expressed .Best BLASTP hit to Rice: LOC_Os01g07870.1, (e-val, score:)=(0.0,2490)
Bradi3g27650.1	3.98	0.00	5.34	0.00	1.36	0.16		white-brown complex homolog protein, putative, expressed .Best BLASTP hit to Rice: LOC_Os10g30610.2, (e-val, score:)=(0.0,1209)
Bradi5g20310.1	3.86	0.00	6.80	0.00	2.94	0.00		peptide transporter PTR2, putative, expressed .Best BLASTP hit to Rice: LOC_Os04g50940.1, (e-val, score:)=(0.0,928)
Bradi5g07160.1	3.82	0.00	5.70	0.00	1.88	7.05E-6		MATE efflux family protein, putative, expressed .Best BLASTP hit to Rice: LOC_Os10g11354.1, (e-val, score:)=(2e-173,607)
Bradi1g63660.1	3.55	0.00	3.94	0.00	0.39	1.00		phospholipid-transporting ATPase 1, putative, expressed .Best BLASTP hit to Rice: LOC_Os03g20970.2, (e-val, score:)=(0.0,1004)
Bradi5g07160.2	3.55	0.00	5.21	0.00	1.67	6.13E-4		MATE efflux family protein, putative, expressed .Best BLASTP hit to Rice: LOC_Os10g11354.1, (e-val, score:)=(2e-173,607)
Bradi3g35390.1	3.43	0.00	7.45	0.00	4.03	0		ABC transporter, ATP-binding protein, putative, expressed .Best BLASTP hit to Rice: LOC_Os08g30770.1, (e-val, score:)=(0.0,1611)
Bradi2g24130.1	3.43	0.00	4.50	0.00	1.07	1.00		Yip1 domain containing protein, expressed .Best BLASTP hit to Rice: LOC_Os01g64760.1, (e-val, score:)=(4e-107,386)
Bradi2g40540.1	3.42	0.00	5.31	0.00	1.89	4.97E-6		nodulin MtN3 family protein, putative, expressed .Best BLASTP hit to Rice: LOC_Os01g36070.1, (e-val, score:)=(1e-106,385)
Bradi1g66270.1	3.24	0.00	5.42	0.00	2.18	4.48E-9		MATE efflux family protein, putative, expressed .Best BLASTP hit to Rice: LOC_Os04g30490.1, (e-val, score:)=(2e-159,560)
Bradi1g63650.1	3.22	0.00	4.98	0.00	1.76	9.51E-5		phospholipid-transporting ATPase, putative, expressed .Best BLASTP hit to Rice: LOC_Os03g20949.1, (e-val, score:)=(0.0,2041)
Bradi4g32850.1	3.16	0.00	3.52	0.00	0.36	1.00		white-brown complex homolog protein 11, putative, expressed .Best BLASTP hit to Rice: LOC_Os09g29660.1, (e-val, score:)=(0.0,1144)
Bradi1g24820.1	3.10	0.00	4.69	0.00	1.58	3.13E-3		transporter family protein, putative, expressed .Best BLASTP hit to Rice: LOC_Os07g37320.1, (e-val, score:)=(0.0,916)
Bradi2g47400.1	3.05	0.00	7.53	0.00	4.48	0.00		MDR-like ABC transporter, putative, expressed .Best BLASTP hit to Rice: LOC_Os01g50160.1, (e-val, score:)=(0.0,2250)
Bradi1g71370.1	-3.26	0.00	-4.11	0.00	-0.85	1.00		transporter family protein, putative, expressed .Best BLASTP hit to Rice: LOC_Os03g10090.1, (e-val, score:)=(0.0,933)
Bradi4g36600.1	-4.55	0.00	-6.05	0.00	-1.50	0.02		aquaporin protein, putative, expressed .Best BLASTP hit to Rice: LOC_Os09g36930.1, (e-val, score:)=(2e-084,310)
Ethylen
Bradi2g25050.1	7.20	0.00	7.21	0.00	0.00	1.00		AP2 domain containing protein, expressed .Best BLASTP hit to Rice: LOC_Os01g66270.1, (e-val, score:)=(3e-025,113)
Bradi4g35650.1	6.35	0.00	6.47	0.00	0.13	1.00		dehydration-responsive element-binding protein, putative, expressed .Best BLASTP hit to Rice: LOC_Os09g35030.1, (e-val, score:)=(3e-078,290)
Bradi3g18070.1	5.67	0.00	6.52	0.00	0.85	1.00		ERF9, ATERF9, ATERF-9 | ERF9 (ERF DOMAIN PROTEIN 9); DNA binding / transcription factor/ transcription repressor | chr5:17806742-17807344 FORWARD .Best BLASTP hit to Arabidopsis: AT5G44210.1, (e-val, score:)=(9e-023,104)
Bradi3g38140.1	5.66	0.00	5.64	0.00	-0.02	1.00		AP2 domain containing protein, expressed .Best BLASTP hit to Rice: LOC_Os08g36920.1, (e-val, score:)=(1e-080,298)
Bradi1g71740.1	5.12	0.00	5.11	0.00	-0.02	1.00		ethylene-responsive transcription factor, putative, expressed .Best BLASTP hit to Rice: LOC_Os03g09170.1, (e-val, score:)=(1e-083,308)
Bradi2g57200.1	4.27	0.00	4.23	0.00	-0.03	1.00		AP2 domain containing protein, expressed .Best BLASTP hit to Rice: LOC_Os01g66270.1, (e-val, score:)=(3e-029,125)
Bradi2g24170.1	3.81	0.00	5.44	0.00	1.63	1.33E-3		AP2 domain containing protein, expressed .Best BLASTP hit to Rice: LOC_Os05g36100.1, (e-val, score:)=(1e-030,132)
Bradi5g19100.1	3.57	0.00	7.08	0.00	3.51	0.00		aminotransferase, classes I and II, domain containing protein, expressed .Best BLASTP hit to Rice: LOC_Os04g48850.1, (e-val, score:)=(0.0,830)
Bradi2g29960.1	3.52	0.00	4.38	0.00	0.86	1.00		AP2 domain containing protein, expressed .Best BLASTP hit to Rice: LOC_Os05g27930.4, (e-val, score:)=(5e-052,202)
Bradi5g17490.1	3.29	0.00	3.25	0.00	-0.04	1.00		AP2 domain containing protein, expressed .Best BLASTP hit to Rice: LOC_Os04g46250.1, (e-val, score:)=(1e-067,255)
Bradi1g00670.1	3.26	0.00	7.33	0.00	4.06	0.00		AP2 domain containing protein, expressed .Best BLASTP hit to Rice: LOC_Os03g64260.1, (e-val, score:)=(9e-044,174)
Bradi5g25570.1	3.15	0.00	3.78	0.00	0.64	1.00		AP2 domain containing protein, expressed .Best BLASTP hit to Rice: LOC_Os04g57340.1, (e-val, score:)=(1e-029,127)
JA
Bradi5g08650.1	4.96	0.00	6.65	0.00	1.69	3.64E-4		zinc-finger protein, putative, expressed .Best BLASTP hit to Rice: LOC_Os04g32480.1, (e-val, score:)=(7e-040,161)
Bradi3g23180.1	4.59	0.00	4.44	0.00	-0.15	1.00		ZIM domain containing protein, putative, expressed .Best BLASTP hit to Rice: LOC_Os10g25230.1, (e-val, score:)=(4e-021,98.6)
Bradi1g72610.1	4.53	0.00	7.04	0.00	2.51	0.00		ZIM domain containing protein, putative, expressed .Best BLASTP hit to Rice: LOC_Os03g08310.1, (e-val, score:)=(2e-031,134)
Bradi1g45880.1	4.15	0.00	5.36	0.00	1.20	1.00		12-oxophytodienoate reductase, putative, expressed .Best BLASTP hit to Rice: LOC_Os06g11210.1, (e-val, score:)=(0.0,642)
Bradi3g23190.1	3.77	0.00	4.00	0.00	0.23	1.00		ZIM domain containing protein, putative, expressed .Best BLASTP hit to Rice: LOC_Os10g25230.1, (e-val, score:)=(2e-020,96.3)
Bradi1g72590.1	3.73	0.00	4.65	0.00	0.92	1.00		ZIM domain containing protein, putative, expressed .Best BLASTP hit to Rice: LOC_Os03g08330.1, (e-val, score:)=(8e-039,158)
Bradi3g39980.1	3.67	0.00	6.35	0.00	2.67	0.00		lipoxygenase, chloroplast precursor, putative, expressed .Best BLASTP hit to Rice: LOC_Os08g39850.1, (e-val, score:)=(0.0,1371)
Bradi5g11590.1	3.16	0.00	4.08	0.00	0.92	1.00		lipoxygenase protein, putative, expressed .Best BLASTP hit to Rice: LOC_Os03g08220.1, (e-val, score:)=(0.0,1194)
Bradi3g07000.1	-3.45	0.00	-5.03	0.00	-1.58	3.31E-3		lipoxygenase, putative, expressed .Best BLASTP hit to Rice: LOC_Os02g10120.1, (e-val, score:)=(0.0,1360)
ABA
Bradi1g51850.1	4.26	0.00	4.53	0.00	0.27	1.00		9-cis-epoxycarotenoid dioxygenase 1, chloroplast precursor, putative, expressed .Best BLASTP hit to Rice: LOC_Os03g44380.1, (e-val, score:)=(1e-056,219)
Bradi1g13760.1	4.06	0.00	4.41	0.00	0.36	1.00		9-cis-epoxycarotenoid dioxygenase 1, chloroplast precursor, putative, expressed .Best BLASTP hit to Rice: LOC_Os03g44380.1, (e-val, score:)=(0.0,1022)
Bradi1g16710.1	3.43	0.00	3.62	0.00	0.19	1.00		cyclase/dehydrase family protein, putative, expressed .Best BLASTP hit to Rice: LOC_Os03g18600.1, (e-val, score:)=(9e-066,248)
Bradi2g21850.1	3.20	0.00	3.72	0.00	0.52	1.00		endonuclease/exonuclease/phosphatase family domain containing protein, expressed .Best BLASTP hit to Rice: LOC_Os05g41000.1, (e-val, score:)=(0.0,880)
GA
Bradi2g15660.1	3.46	0.00	4.91	0.00	1.45	0.03		2OG-Fe(II) oxygenase superfamily .Best BLASTP hit to Poplar: jgi|Poptr1_1|829517|estExt_fgenesh4_pm.C_LG_I0455, (e-val, score:)=(4e-059,227)
Cytokinin
Bradi2g13410.1	4.75	0.00	6.26	0.00	1.51	0.01		IPP transferase, putative, expressed .Best BLASTP hit to Rice: LOC_Os05g24660.1, (e-val, score:)=(3e-092,337)
Bradi2g60460.1	3.44	0.00	3.50	0.00	0.06	1.00		cytokinin dehydrogenase precursor, putative, expressed .Best BLASTP hit to Rice: LOC_Os01g71310.1, (e-val, score:)=(0.0,924)
Bradi1g00900.1	3.29	0.00	6.11	0.00	2.82	0.00		No hits.
Auxin
Bradi3g49010.1	6.13	0.00	6.33	0.00	0.2	1.00		| auxin-responsive family protein | chr2:19180904-19181269 FORWARD .Best BLASTP hit to Arabidopsis: AT2G46690.1, (e-val, score:)=(3e-012,68.6)
Bradi3g49020.1	4.25	0.00	4.38	0.00	0.12	1.00		| auxin-responsive family protein | chr2:19180904-19181269 FORWARD .Best BLASTP hit to Arabidopsis: AT2G46690.1, (e-val, score:)=(4e-015,78.6)
Bradi1g32400.1	3.70	0.00	6.96	0.00	3.25	0.00		OsSAUR26 - Auxin-responsive SAUR gene family member, expressed .Best BLASTP hit to Rice: LOC_Os06g45970.1, (e-val, score:)=(1e-027,120)
Bradi3g40830.1	3.13	0.00	2.47	4.03E-8	-0.66	1.00		AIR12, putative, expressed .Best BLASTP hit to Rice: LOC_Os08g41290.1, (e-val, score:)=(2e-063,240)
Salicylic acid
Bradi1g74760.1	4.95	0.00	7.02	0.00	2.07	6.63E-8		expressed protein .Best BLASTP hit to Rice: LOC_Os03g05920.1, (e-val, score:)=(0.0,707)
Bradi1g74770.1	4.37	0.00	4.53	0.00	0.15	1.00		expressed protein .Best BLASTP hit to Rice: LOC_Os03g05910.1, (e-val, score:)=(2e-173,607)
Amino acid metabolism
Bradi1g05450.4	5.95	0.00	6.10	0.00	0.16	1.00		indole-3-glycerol phosphate lyase, chloroplast precursor, putative, expressed .Best BLASTP hit to Rice: LOC_Os03g58300.1, (e-val, score:)=(2e-092,337)
Bradi1g05450.2	5.36	0.00	6.08	0.00	0.72	1.00		indole-3-glycerol phosphate lyase, chloroplast precursor, putative, expressed .Best BLASTP hit to Rice: LOC_Os03g58300.1, (e-val, score:)=(2e-092,337)
Bradi1g05450.1	5.07	0.00	8.49	0.00	3.42	0.00		indole-3-glycerol phosphate lyase, chloroplast precursor, putative, expressed .Best BLASTP hit to Rice: LOC_Os03g58300.1, (e-val, score:)=(2e-092,337)
Bradi5g09020.1	4.78	0.00	7.2	0.00	2.42	1.12E-11		prephenate dehydratase domain containing protein, expressed .Best BLASTP hit to Rice: LOC_Os04g33390.1, (e-val, score:)=(0.0,645)
Bradi3g08350.1	4.77	0.00	4.41	0.00	-0.37	1		cysteine synthase, putative, expressed .Best BLASTP hit to Rice: LOC_Os02g12900.1, (e-val, score:)=(3e-145,513)
Bradi3g14760.1	4.11	0.00	7.34	0.00	3.23	0.00		decarboxylase, putative, expressed .Best BLASTP hit to Rice: LOC_Os08g04540.1, (e-val, score:)=(0.0,900)
Bradi3g14750.1	3.32	0.00	7.72	0.00	4.40	0.00		decarboxylase, putative, expressed .Best BLASTP hit to Rice: LOC_Os08g04540.1, (e-val, score:)=(0.0,905)
Bradi3g14740.1	3.15	0.00	9.59	0.00	6.44	0.00		decarboxylase, putative, expressed .Best BLASTP hit to Rice: LOC_Os08g04540.1, (e-val, score:)=(0.0,895)
Bradi3g11060.1	3.73	0.00	4.77	0.00	1.04	1.00		shikimate/quinate 5-dehydrogenase, putative, expressed .Best BLASTP hit to Rice: LOC_Os10g35840.1, (e-val, score:)=(0.0,880)
Bradi1g44620.1	4.63	0.00	5.82	0.00	1.19	1.00		SAM dependent carboxyl methyltransferase, putative, expressed .Best BLASTP hit to Rice: LOC_Os06g13350.1, (e-val, score:)=(1e-118,425)
Bradi1g42760.1	3.75	0.00	3.84	0.00	0.09	1.00		SAM dependent carboxyl methyltransferase, putative .Best BLASTP hit to Rice: LOC_Os06g20630.1, (e-val, score:)=(7e-122,435)
Phenylpropanoid pathway
Bradi3g47110.1	5.53	0.00	5.86	0.00	0.32	1.00		phenylalanine ammonia-lyase, putative, expressed .Best BLASTP hit to Rice: LOC_Os02g41680.1, (e-val, score:)=(0.0,1310)
Bradi4g44810.1	3.76	0.00	3.56	0.00	-0.19	1.00		laccase-23 precursor, putative, expressed .Best BLASTP hit to Rice: LOC_Os12g01730.1, (e-val, score:)=(0.0,906)
Bradi4g29770.1	3.61	0.00	5.39	0.00	1.78	5.87E-5		dehydrogenase, putative, expressed .Best BLASTP hit to Rice: LOC_Os09g23560.1, (e-val, score:)=(3e-153,540)
Bradi3g49270.1	3.55	0.00	3.38	0.00	-0.18	1.00		phenylalanine ammonia-lyase, putative, expressed .Best BLASTP hit to Rice: LOC_Os02g41680.1, (e-val, score:)=(0.0,1326)
Phenolamide biosynthesis
Bradi4g36830.1	5.18	0.00	5.32	0.00	0.14	1.00		transferase family protein, putative, expressed .Best BLASTP hit to Rice: LOC_Os09g37180.1, (e-val, score:)=(0.0,748)
Bradi1g72220.1	4.22	0.00	5.61	0.00	1.38	0.11		transferase family protein, putative, expressed .Best BLASTP hit to Rice: LOC_Os03g08720.1, (e-val, score:)=(4e-172,603)
Bradi3g23280.1	4.04	0.00	5.86	0.00	1.83	2.13E-5		transferase family protein, putative, expressed .Best BLASTP hit to Rice: LOC_Os10g23820.1, (e-val, score:)=(0.0,647)
Bradi4g36810.1	3.69	0.00	5.06	0.00	1.37	0.15		pyridoxal-dependent decarboxylase protein, putative, expressed .Best BLASTP hit to Rice: LOC_Os09g37120.1, (e-val, score:)=(2e-175,614)
Bradi4g36820.1	3.22	0.00	3.87	0.00	0.65	1.00		transferase family protein, putative, expressed .Best BLASTP hit to Rice: LOC_Os09g37180.1, (e-val, score:)=(0.0,744)
Bradi5g25170.1	3.12	0.00	4.03	0.00	0.91	1.00		transferase family protein, putative, expressed .Best BLASTP hit to Rice: LOC_Os04g56910.1, (e-val, score:)=(1e-170,598)
General metabolism
Bradi3g53230.1	3.40	0.00	3.56	0.00	0.17	1.00		3-hydroxy-3-methylglutaryl-coenzyme A reductase, putative, expressed .Best BLASTP hit to Rice: LOC_Os08g40180.1, (e-val, score:)=(1e-124,446)
Bradi1g60950.1	3.21	0.00	3.56	0.00	0.35	1.00		uncharacterized glycosyl hydrolase Rv2006/MT2062, putative, expressed .Best BLASTP hit to Rice: LOC_Os03g26910.1, (e-val, score:)=(6e-138,489)
Bradi5g12330.1	-3.01	0.00	-4.09	0.00	-1.07	1.00		glyceraldehyde-3-phosphate dehydrogenase, putative, expressed .Best BLASTP hit to Rice: LOC_Os04g38600.3, (e-val, score:)=(0.0,652)
Bradi4g24370.1	-3.09	0.00	-3.53	0.00	-0.43	1.00		fructose-bisphospate aldolase isozyme, putative, expressed .Best BLASTP hit to Rice: LOC_Os11g07020.1, (e-val, score:)=(0.0,681)
Bradi1g07170.1	-3.10	0.00	-3.96	0.00	-0.86	1.00		lactate/malate dehydrogenase, putative, expressed .Best BLASTP hit to Rice: LOC_Os03g56280.1, (e-val, score:)=(1e-171,600)
Bradi4g27570.3	-3.18	0.00	-3.76	0.00	-0.59	1.00		glucose-1-phosphate adenylyltransferase large subunit, chloroplast precursor, putative, expressed .Best BLASTP hit to Rice: LOC_Os09g12660.2, (e-val, score:)=(0.0,884)
Bradi4g09120.5	-3.70	0.00	-4.48	0.00	-0.79	1.00		AAA-type ATPase family protein, putative, expressed .Best BLASTP hit to Rice: LOC_Os11g47970.1, (e-val, score:)=(0.0,727)
Photosynthesis
Bradi4g05200.1	5.96	0.00	6.23	0.00	0.27	1.00		plastocyanin-like domain containing protein, putative, expressed .Best BLASTP hit to Rice: LOC_Os08g04340.1, (e-val, score:)=(2e-050,197)
Bradi3g14580.1	5.64	0.00	6.00	0.00	0.35	1.00		plastocyanin-like domain containing protein, putative, expressed .Best BLASTP hit to Rice: LOC_Os09g39940.1, (e-val, score:)=(4e-028,123)
Bradi1g56550.1	4.35	0.00	4.26	0.00	-0.09	1.00		plastocyanin-like domain containing protein, putative .Best BLASTP hit to Rice: LOC_Os07g07170.1, (e-val, score:)=(8e-019,90.5)
Bradi3g09220.1	3.07	0.00	8.18	0.00	5.11	0.00		plastocyanin-like domain containing protein, putative, expressed .Best BLASTP hit to Rice: LOC_Os09g39940.1, (e-val, score:)=(1e-050,197)
Bradi3g42620.1	-3.05	0.00	-3.80	0.00	-0.75	1.00		chlorophyll A-B binding protein, putative, expressed .Best BLASTP hit to Rice: LOC_Os01g41710.1, (e-val, score:)=(1e-135,480)
Bradi4g21170.1	-3.12	0.00	-3.73	0.00	-0.61	1.00		chlorophyll A-B binding protein, putative, expressed .Best BLASTP hit to Rice: LOC_Os11g13890.1, (e-val, score:)=(2e-139,493)
Bradi1g29000.1	-3.12	0.00	-3.73	0.00	-0.61	1.00		photosystem I reaction center subunit IV A, chloroplast precursor, putative, expressed .Best BLASTP hit to Rice: LOC_Os07g25430.1, (e-val, score:)=(2e-038,155)
Bradi1g24870.1	-3.13	0.00	-3.84	0.00	-0.71	1.00		chlorophyll A-B binding protein, putative, expressed .Best BLASTP hit to Rice: LOC_Os07g37240.1, (e-val, score:)=(2e-137,487)
Bradi1g52460.1	-3.14	0.00	-4.16	0.00	-1.01	1.00		plastocyanin, chloroplast precursor, putative, expressed .Best BLASTP hit to Rice: LOC_Os06g01210.1, (e-val, score:)=(2e-059,226)
Bradi1g00940.1	-3.19	0.00	-4.28	0.00	-1.10	1.00		expressed protein .Best BLASTP hit to Rice: LOC_Os03g64020.2, (e-val, score:)=(5e-131,466)
Bradi1g07530.1	-3.25	0.00	-4.25	0.00	-1.00	1.00		cytochrome b6f complex subunit, putative, expressed .Best BLASTP hit to Rice: LOC_Os03g55720.2, (e-val, score:)=(2e-041,165)
Bradi4g07380.1	-3.28	0.00	-4.50	0.00	-1.22	1.00		chlorophyll A-B binding protein, putative, expressed .Best BLASTP hit to Rice: LOC_Os01g41710.1, (e-val, score:)=(8e-140,495)
Bradi4g33320.1	-3.42	0.00	-4.23	0.00	-0.80	1.00		photosystem I reaction center subunit, chloroplast precursor, putative, expressed .Best BLASTP hit to Rice: LOC_Os09g30340.1, (e-val, score:)=(3e-033,139)
Bradi2g20380.1	-3.44	0.00	-4.80	0.00	-1.36	0.18		photosystem II reaction center W protein, chloroplast precursor, putative, expressed .Best BLASTP hit to Rice: LOC_Os05g43310.1, (e-val, score:)=(9e-026,113)
Bradi5g12150.1	-3.44	0.00	-4.31	0.00	-0.87	1.00		chlorophyll A-B binding protein, putative, expressed .Best BLASTP hit to Rice: LOC_Os04g38410.1, (e-val, score:)=(3e-122,436)
Bradi1g15290.1	-3.45	0.00	-4.11	0.00	-0.66	1.00		chlorophyll A-B binding protein, putative, expressed .Best BLASTP hit to Rice: LOC_Os03g39610.1, (e-val, score:)=(2e-146,516)
Bradi3g07190.1	-3.47	0.00	-4.52	0.00	-1.05	1.00		chlorophyll A-B binding protein, putative, expressed .Best BLASTP hit to Rice: LOC_Os02g10390.1, (e-val, score:)=(9e-133,471)
Bradi1g24760.1	-3.53	0.00	-4.53	0.00	-1.01	1.00		chlorophyll A-B binding protein, putative, expressed .Best BLASTP hit to Rice: LOC_Os07g37550.1, (e-val, score:)=(6e-134,475)
Bradi4g30060.1	-3.53	0.00	-4.63	0.00	-1.10	1.00		chlorophyll A-B binding protein, putative, expressed .Best BLASTP hit to Rice: LOC_Os08g33820.1, (e-val, score:)=(7e-113,404)
Bradi2g56260.1	-3.64	0.00	-4.58	0.00	-0.94	1.00		chlorophyll A-B binding protein, putative, expressed .Best BLASTP hit to Rice: LOC_Os01g64960.1, (e-val, score:)=(7e-065,244)
Bradi2g61500.2	-3.66	0.00	-4.80	0.00	-1.13	1.00		chlorophyllide a oxygenase, chloroplast precursor, putative, expressed .Best BLASTP hit to Rice: LOC_Os10g41780.1, (e-val, score:)=(0.0,979)
Bradi2g61410.1	-3.68	0.00	-4.36	0.00	-0.68	1.00		expressed protein .Best BLASTP hit to Rice: LOC_Os01g72950.1, (e-val, score:)=(5e-051,198)
Ribosomes/translation
Bradi3g19390.1	7.67	0.00	7.82	0.00	0.15	1.00		60S acidic ribosomal protein P0, putative, expressed .Best BLASTP hit to Rice: LOC_Os08g03640.1, (e-val, score:)=(5e-135,479)
Bradi1g53240.1	6.39	0.00	6.86	0.00	0.48	1.00		60S acidic ribosomal protein, putative .Best BLASTP hit to Rice: LOC_Os08g15180.1, (e-val, score:)=(2e-021,101)
Bradi5g22610.1	6.08	0.00	5.09	0.00	-0.99	1.00		translation initiation factor SUI1, putative, expressed .Best BLASTP hit to Rice: LOC_Os05g41900.2, (e-val, score:)=(3e-039,158)
Bradi1g11880.1	5.99	0.00	6.15	0.00	0.16	1.00		tRNA synthetases class II domain containing protein, expressed .Best BLASTP hit to Rice: LOC_Os03g38980.1, (e-val, score:)=(0.0,878)
Bradi2g28050.1	5.77	0.00	7.05	0.00	1.28	0.61		ubiquitin fusion protein, putative .Best BLASTP hit to Rice: LOC_Os09g31019.1, (e-val, score:)=(3e-068,255)
Bradi2g10860.1	5.65	0.00	7.13	0.00	1.48	2.18E-2		eukaryotic translation initiation factor 6, putative, expressed .Best BLASTP hit to Rice: LOC_Os01g17330.2, (e-val, score:)=(1e-119,427)
Bradi3g31100.1	5.59	0.00	5.59	0.00	0.00	1.00		methionyl-tRNA synthetase, putative, expressed .Best BLASTP hit to Rice: LOC_Os10g26050.1, (e-val, score:)=(0.0,1001)
Bradi2g43260.1	5.46	0.00	5.48	0.00	0.03	1.00		pelota, putative, expressed .Best BLASTP hit to Rice: LOC_Os04g56480.1, (e-val, score:)=(2e-151,533)
Bradi3g30350.1	5.24	0.00	5.14	0.00	-0.10	1.00		valyl-tRNA synthetase, putative .Best BLASTP hit to Rice: LOC_Os10g36210.1, (e-val, score:)=(0.0,1700)
Bradi1g10220.1	3.49	0.00	3.59	0.00	0.10	1.00		ribosomal protein L6, putative, expressed .Best BLASTP hit to Rice: LOC_Os03g51510.3, (e-val, score:)=(1e-046,182)
Bradi3g58780.1	-3.25	0.00	-4.48	0.00	-1.23	1.00		ribosomal protein L29, putative, expressed .Best BLASTP hit to Rice: LOC_Os02g51790.1, (e-val, score:)=(5e-062,234)
Bradi1g25420.2	-3.39	0.00	-3.10	0.00	0.29	1.00		ribosomal protein L28 protein, putative, expressed .Best BLASTP hit to Rice: LOC_Os07g36090.3, (e-val, score:)=(8e-095,344)
Ubiquitination
Bradi5g09720.1	4.83	0.00	5.36	0.00	0.53	1.00		U-box domain-containing protein, putative .Best BLASTP hit to Rice: LOC_Os04g34030.1, (e-val, score:)=(1e-137,488)
Bradi3g45200.1	4.72	0.00	5.44	0.00	0.72	1.00		U-box domain-containing protein, putative, expressed .Best BLASTP hit to Rice: LOC_Os02g33590.1, (e-val, score:)=(1e-160,564)
Bradi1g46750.1	4.45	0.00	6.03	0.00	1.58	3.11E-3		zinc finger, C3HC4 type domain containing protein, expressed .Best BLASTP hit to Rice: LOC_Os06g09310.1, (e-val, score:)=(1e-077,288)
Bradi4g36360.1	4.44	0.00	4.74	0.00	0.30	1.00		zinc finger, C3HC4 type domain containing protein, expressed .Best BLASTP hit to Rice: LOC_Os09g36500.1, (e-val, score:)=(3e-034,143)
Bradi2g10920.1	4.29	0.00	4.61	0.00	0.33	1.00		U-box domain-containing protein, putative, expressed .Best BLASTP hit to Rice: LOC_Os12g06410.1, (e-val, score:)=(9e-085,312)
Bradi2g06870.1	4.24	0.00	5.34	0.00	1.10	1.00		RING-H2 finger protein, putative, expressed .Best BLASTP hit to Rice: LOC_Os01g11520.1, (e-val, score:)=(2e-042,171)
Bradi3g46030.1	3.98	0.00	4.70	0.00	0.71	1.00		RING-H2 finger protein ATL3F, putative, expressed .Best BLASTP hit to Rice: LOC_Os02g35329.1, (e-val, score:)=(1e-031,135)
Bradi2g03860.1	3.57	0.00	3.38	0.00	-0.19	1.00		seven in absentia protein family domain containing protein .Best BLASTP hit to Rice: LOC_Os01g03290.1, (e-val, score:)=(3e-043,174)
Bradi2g55970.1	3.46	0.00	3.85	0.00	0.39	1.00		U-box domain-containing protein, putative, expressed .Best BLASTP hit to Rice: LOC_Os01g64570.1, (e-val, score:)=(4e-171,599)
Bradi1g56990.1	3.18	0.00	4.70	0.00	1.53	8.86E-3		zinc finger, C3HC4 type domain containing protein, expressed .Best BLASTP hit to Rice: LOC_Os03g57500.1, (e-val, score:)=(2e-127,454)
Bradi2g11820.1	3.02	0.00	6.03	0.00	3.01	0.00		zinc finger, C3HC4 type domain containing protein, expressed .Best BLASTP hit to Rice: LOC_Os01g20910.1, (e-val, score:)=(3e-035,147)
Bradi1g44390.1	4.12	0.00	6.01	0.00	1.89	4.94E-6		U-box protein CMPG1, putative, expressed .Best BLASTP hit to Rice: LOC_Os06g13870.1, (e-val, score:)=(3e-164,577)
Lipid metabolism
Bradi1g46090.1	4.92	0.00	5.35	0.00	0.43	1.00		lipase, putative, expressed .Best BLASTP hit to Rice: LOC_Os02g52830.1, (e-val, score:)=(0.0,636)
Bradi3g59770.1	4.55	0.00	4.09	0.00	-0.46	1.00		sphingolipid C4-hydroxylase SUR2, putative .Best BLASTP hit to Rice: LOC_Os06g22490.1, (e-val, score:)=(1e-064,245)
Bradi4g20220.1	3.89	0.00	3.76	0.00	-0.13	1.00		lipase, putative, expressed .Best BLASTP hit to Rice: LOC_Os11g19340.1, (e-val, score:)=(0.0,657)
Bradi4g05750.1	4.00	0.00	4.02	0.00	0.02	1.00		monoglyceride lipase, putative .Best BLASTP hit to Rice: LOC_Os12g01030.1, (e-val, score:)=(2e-110,397)
Bradi3g14850.1	3.80	0.00	4.51	0.00	0.71	1.00		triacylglycerol lipase like protein, putative, expressed .Best BLASTP hit to Rice: LOC_Os08g04800.1, (e-val, score:)=(5e-164,576)
Bradi2g17600.1	3.42	0.00	5.87	0.00	2.45	0.00		lipid phosphatase protein, putative, expressed .Best BLASTP hit to Rice: LOC_Os05g47660.1, (e-val, score:)=(4e-129,459)
Bradi4g23800.1	-3.06	0.00	-4.91	0.00	-1.85	1.20E-5		fatty acid hydroxylase, putative, expressed .Best BLASTP hit to Rice: LOC_Os10g39810.1, (e-val, score:)=(8e-108,388)
Signal transduction
Bradi2g48520.1	7.19	0.00	7.60	0.00	0.41	1.00		receptor-like protein kinase, putative, expressed .Best BLASTP hit to Rice: LOC_Os05g44930.1, (e-val, score:)=(2e-013,72.8)
Bradi2g17800.1	6.68	0.00	6.80	0.00	0.12	1.00		STE_MEKK_ste11_MAP3K.19 - STE kinases include homologs to sterile 7, sterile 11 and sterile 20 from yeast, expressed .Best BLASTP hit to Rice: LOC_Os05g46760.1, (e-val, score:)=(1e-127,455)
Bradi2g17820.1	6.17	0.00	6.26	0.00	0.08	1.00		STE_MEKK_ste11_MAP3K.19 - STE kinases include homologs to sterile 7, sterile 11 and sterile 20 from yeast, expressed .Best BLASTP hit to Rice: LOC_Os05g46760.1, (e-val, score:)=(9e-124,442)
Bradi2g47510.1	6.10	0.00	6.54	0.00	0.44	1.00		STE_MEKK_ste11_MAP3K.7 - STE kinases include homologs to sterile 7, sterile 11 and sterile 20 from yeast, expressed .Best BLASTP hit to Rice: LOC_Os01g50420.1, (e-val, score:)=(2e-164,577)
Bradi1g06260.1	5.45	0.00	6.18	0.00	0.72	1.00		VQ domain containing protein, putative, expressed .Best BLASTP hit to Rice: LOC_Os03g57520.1, (e-val, score:)=(5e-023,104)
Bradi1g14060.1	5.42	0.00	5.57	0.00	0.14	1.00		serine/threonine-protein kinase receptor precursor, putative, expressed .Best BLASTP hit to Rice: LOC_Os03g35600.1, (e-val, score:)=(0.0,1271)
Bradi2g47490.1	5.23	0.00	5.81	0.00	0.59	1.00		STE_MEKK_ste11_MAP3K.5 - STE kinases include homologs to sterile 7, sterile 11 and sterile 20 from yeast, expressed .Best BLASTP hit to Rice: LOC_Os01g50400.1, (e-val, score:)=(1e-153,541)
Bradi1g36630.1	5.21	0.00	6.74	0.00	1.53	7.8E-3		VQ domain containing protein, putative, expressed .Best BLASTP hit to Rice: LOC_Os06g40090.1, (e-val, score:)=(2e-045,180)
Bradi1g65520.1	5.12	0.00	5.28	0.00	0.16	1.00		protein phosphatase 2C, putative, expressed .Best BLASTP hit to Rice: LOC_Os03g18150.1, (e-val, score:)=(2e-158,557)
Bradi2g47500.1	5.03	0.00	5.71	0.00	0.68	1.00		STE_MEKK_ste11_MAP3K.6 - STE kinases include homologs to sterile 7, sterile 11 and sterile 20 from yeast, expressed .Best BLASTP hit to Rice: LOC_Os01g50410.1, (e-val, score:)=(4e-151,533)
Bradi3g26890.1	5.02	0.00	5.57	0.00	0.55	1.00		calcium-transporting ATPase, plasma membrane-type, putative, expressed .Best BLASTP hit to Rice: LOC_Os10g28240.1, (e-val, score:)=(0.0,1642)
Bradi2g17840.1	5.00	0.00	5.02	0.00	0.02	1.00		STE_MEKK_ste11_MAP3K.19 - STE kinases include homologs to sterile 7, sterile 11 and sterile 20 from yeast, expressed .Best BLASTP hit to Rice: LOC_Os05g46760.1, (e-val, score:)=(2e-127,454)
Bradi2g01200.1	4.98	0.00	5.60	0.00	0.62	1.00		expressed protein .Best BLASTP hit to Rice: LOC_Os01g02310.1, (e-val, score:)=(2e-133,474)
Bradi4g28980.1	4.91	0.00	6.39	0.00	1.49	0.02		heat shock protein DnaJ, putative .Best BLASTP hit to Rice: LOC_Os09g20320.1, (e-val, score:)=(2e-030,130)
Bradi4g05530.1	4.83	0.00	5.96	0.00	1.13	1.00		lectin protein kinase family protein, putative .Best BLASTP hit to Rice: LOC_Os04g23760.1, (e-val, score:)=(0.0,684)
Bradi1g57670.1	4.80	0.00	5.86	0.00	1.05	1.00		lectin-like receptor kinase 7, putative, expressed .Best BLASTP hit to Rice: LOC_Os07g03860.1, (e-val, score:)=(0.0,1005)
Bradi4g37220.1	4.76	0.00	5.12	0.00	0.35	1.00		serine/threonine-protein kinase receptor precursor, putative, expressed .Best BLASTP hit to Rice: LOC_Os09g37834.1, (e-val, score:)=(0.0,1070)
Bradi1g58150.1	4.72	0.00	4.76	0.00	0.04	1.00		protein kinase, putative, expressed .Best BLASTP hit to Rice: LOC_Os06g13320.1, (e-val, score:)=(2e-023,106)
Bradi4g02300.1	4.69	0.00	5.23	0.00	0.54	1.00		cysteine-rich receptor-like protein kinase 16 precursor, putative .Best BLASTP hit to Rice: LOC_Os02g06160.1, (e-val, score:)=(1e-101,369)
Bradi2g27050.1	4.58	0.00	4.57	0.00	-0.01	1.00		OsCML10 - Calmodulin-related calcium sensor protein, expressed .Best BLASTP hit to Rice: LOC_Os01g72100.1, (e-val, score:)=(8e-069,258)
Bradi1g58120.1	4.58	0.00	5.42	0.00	0.84	1.00		protein kinase, putative, expressed .Best BLASTP hit to Rice: LOC_Os06g13320.1, (e-val, score:)=(3e-174,610)
Bradi5g14300.1	4.57	0.00	3.66	0.00	-0.91	1.00		OsCML22 - Calmodulin-related calcium sensor protein, expressed .Best BLASTP hit to Rice: LOC_Os04g41540.1, (e-val, score:)=(7e-078,288)
Bradi2g48730.1	4.56	0.00	5.34	0.00	0.78	1.00		DUF584 domain containing protein, putative, expressed .Best BLASTP hit to Rice: LOC_Os01g52730.1, (e-val, score:)=(5e-018,88.2)
Bradi3g37600.1	4.56	0.00	5.25	0.00	0.69	1.00		tyrosine protein kinase domain containing protein, putative, expressed .Best BLASTP hit to Rice: LOC_Os08g35600.1, (e-val, score:)=(0.0,726)
Bradi4g10990.1	4.50	0.00	4.86	0.00	0.36	1.00		receptor-like protein kinase 2 precursor, putative .Best BLASTP hit to Rice: LOC_Os06g16070.1, (e-val, score:)=(2e-138,490)
Bradi3g40250.1	4.36	0.00	6.44	0.00	2.08	5.70E-8		lectin-like protein kinase, putative .Best BLASTP hit to Rice: LOC_Os08g40270.1, (e-val, score:)=(0.0,841)
Bradi1g23320.1	4.36	0.00	6.37	0.00	2.01	2.95E-7		STE_PAK_Ste20_Slob_Wnk.5 - STE kinases include homologs to sterile 7, sterile 11 and sterile 20 from yeast, expressed .Best BLASTP hit to Rice: LOC_Os07g39520.1, (e-val, score:)=(6e-153,538)
Bradi1g64280.1	4.33	0.00	6.16	0.00	1.83	1.96E-5		EF hand family protein, putative, expressed .Best BLASTP hit to Rice: LOC_Os03g19720.1, (e-val, score:)=(5e-049,191)
Bradi3g36780.1	4.31	0.00	4.92	0.00	0.61	1.00		OsWAK92 - OsWAK receptor-like protein kinase, expressed .Best BLASTP hit to Rice: LOC_Os09g38910.1, (e-val, score:)=(0.0,1005)
Bradi1g70680.1	4.31	0.00	5.58	0.00	1.28	0.64		protein phosphatase 2C, putative, expressed .Best BLASTP hit to Rice: LOC_Os03g10950.1, (e-val, score:)=(4e-161,566)
Bradi4g30100.1	4.29	0.00	7.51	0.00	3.21	0.00		EF hand family protein, putative, expressed .Best BLASTP hit to Rice: LOC_Os09g24580.1, (e-val, score:)=(9e-032,134)
Bradi1g78040.3	4.24	0.00	3.93	0.00	-0.31	1.00		dual specificity protein phosphatase, putative, expressed .Best BLASTP hit to Rice: LOC_Os03g01750.2, (e-val, score:)=(0.0,687)
Bradi2g10000.1	4.23	0.00	4.44	0.00	0.21	1.00		TKL_IRAK_CR4L.2 - The CR4L subfamily has homology with Crinkly4 .Best BLASTP hit to Rice: LOC_Os01g16230.1, (e-val, score:)=(2e-095,348)
Bradi4g26890.1	4.18	0.00	4.21	0.00	0.03	1.00		OsCML26 - Calmodulin-related calcium sensor protein .Best BLASTP hit to Rice: LOC_Os12g01400.1, (e-val, score:)=(3e-029,125)
Bradi3g39700.1	4.18	0.00	5.13	0.00	0.95	1.00		OsWAK74 - OsWAK receptor-like protein kinase, expressed .Best BLASTP hit to Rice: LOC_Os08g39210.1, (e-val, score:)=(0.0,1035)
Bradi3g53180.1	4.17	0.00	5.16	0.00	0.98	1.00		lectin-like protein kinase, putative, expressed .Best BLASTP hit to Rice: LOC_Os02g48210.1, (e-val, score:)=(0.0,1080)
Bradi1g57660.1	4.16	0.00	5.35	0.00	1.19	1.00		lectin-like receptor kinase, putative, expressed .Best BLASTP hit to Rice: LOC_Os07g03880.1, (e-val, score:)=(0.0,879)
Bradi2g02540.1	4.01	0.00	4.98	0.00	0.97	1.00		Ser/Thr protein kinase, putative, expressed .Best BLASTP hit to Rice: LOC_Os01g04580.1, (e-val, score:)=(2e-128,458)
Bradi5g10790.1	3.98	0.00	4.15	0.00	0.17	1.00		TKL_IRAK_CR4L.3 - The CR4L subfamily has homology with Crinkly4, expressed .Best BLASTP hit to Rice: LOC_Os04g35890.1, (e-val, score:)=(0.0,728)
Bradi5g22930.1	3.96	0.00	5.80	0.00	1.84	1.46E-5		kinase, putative, expressed .Best BLASTP hit to Rice: LOC_Os04g53994.1, (e-val, score:)=(0.0,1122)
Bradi1g22650.1	3.95	0.00	7.70	0.00	3.75	0.00		BRASSINOSTEROID INSENSITIVE 1 precursor, putative, expressed .Best BLASTP hit to Rice: LOC_Os07g40630.1, (e-val, score:)=(0.0,1485)
Bradi1g03690.1	3.95	0.00	4.53	0.00	0.58	1.00		protein phosphatase 2C, putative, expressed .Best BLASTP hit to Rice: LOC_Os03g60650.1, (e-val, score:)=(0.0,825)
Bradi1g64290.1	3.90	0.00	4.32	0.00	0.42	1.00		EF hand family protein, putative, expressed .Best BLASTP hit to Rice: LOC_Os03g19720.1, (e-val, score:)=(4e-051,198)
Bradi2g44830.1	3.89	0.00	3.90	0.00	0.01	1.00		retrotransposon protein, putative, unclassified, expressed .Best BLASTP hit to Rice: LOC_Os03g37120.1, (e-val, score:)=(0.0,730)
Bradi2g47480.1	3.89	0.00	3.93	0.00	0.04	1.00		STE_MEKK_ste11_MAP3K.4 - STE kinases include homologs to sterile 7, sterile 11 and sterile 20 from yeast, expressed .Best BLASTP hit to Rice: LOC_Os01g50370.1, (e-val, score:)=(1e-158,558)
Bradi4g43690.1	3.88	0.00	4.67	0.00	0.78	1.00		S-locus-like receptor protein kinase, putative, expressed .Best BLASTP hit to Rice: LOC_Os03g30890.1, (e-val, score:)=(0.0,1072)
Bradi1g60170.1	3.86	0.00	4.71	0.00	0.84	1.00		tyrosine protein kinase domain containing protein, putative, expressed .Best BLASTP hit to Rice: LOC_Os03g29410.1, (e-val, score:)=(0.0,701)
Bradi4g28100.1	3.83	0.00	4.09	0.00	0.25	1.00		protein phosphatase 2C, putative, expressed .Best BLASTP hit to Rice: LOC_Os09g15670.1, (e-val, score:)=(2e-127,454)
Bradi5g18420.1	3.81	0.00	3.75	0.00	-0.06	1.00		protein kinase APK1B, chloroplast precursor, putative, expressed .Best BLASTP hit to Rice: LOC_Os04g47620.1, (e-val, score:)=(9e-175,612)
Bradi1g76350.1	3.75	0.00	4.57	0.00	0.82	1.00		protein kinase family protein, putative, expressed .Best BLASTP hit to Rice: LOC_Os03g03890.1, (e-val, score:)=(5e-154,542)
Bradi1g20350.1	3.74	0.00	3.91	0.00	0.17	1.00		calmodulin-binding protein, putative, expressed .Best BLASTP hit to Rice: LOC_Os07g43970.1, (e-val, score:)=(0.0,750)
Bradi1g12410.1	3.74	0.00	3.98	0.00	0.24	1.00		TKL_IRAK_DUF26-la.1 - DUF26 kinases have homology to DUF26 containing loci, expressed .Best BLASTP hit to Rice: LOC_Os05g41370.1, (e-val, score:)=(0.0,726)
Bradi5g14090.1	3.70	0.00	3.77	0.00	0.08	1.00		protein kinase, putative, expressed .Best BLASTP hit to Rice: LOC_Os04g41160.1, (e-val, score:)=(8e-174,608)
Bradi4g06220.1	3.70	0.00	5.50	0.00	1.80	3.96E-5		receptor-like protein kinase 5 precursor, putative, expressed .Best BLASTP hit to Rice: LOC_Os02g34790.1, (e-val, score:)=(7e-092,335)
Bradi1g35160.1	3.65	0.00	4.15	0.00	0.50	1.00		tyrosine protein kinase domain containing protein, putative, expressed .Best BLASTP hit to Rice: LOC_Os06g50100.1, (e-val, score:)=(2e-107,386)
Bradi2g61150.1	3.65	0.00	7.15	0.00	3.51	0.00		OsCML31 - Calmodulin-related calcium sensor protein, expressed .Best BLASTP hit to Rice: LOC_Os01g72530.1, (e-val, score:)=(7e-051,197)
Bradi1g48490.1	3.62	0.00	4.11	0.00	0.49	1.00		Protein kinase C, phorbol ester/diacylglycerol binding .Best BLASTP hit to Poplar: jgi|Poptr1_1|649475|grail3.0001050101, (e-val, score:)=(4e-026,116)
Bradi1g75140.1	3.61	0.00	4.98	0.00	1.37	0.14		tyrosine protein kinase domain containing protein, putative, expressed .Best BLASTP hit to Rice: LOC_Os03g05470.1, (e-val, score:)=(1e-147,521)
Bradi4g29930.1	3.59	0.00	5.83	0.00	2.23	1.09E-9		TKL_IRAK_DUF26-lg.2 - DUF26 kinases have homology to DUF26 containing loci, expressed .Best BLASTP hit to Rice: LOC_Os09g24330.1, (e-val, score:)=(1e-169,595)
Bradi4g02480.1	3.57	0.00	8.01	0.00	4.43	0.00		Calcium-binding EF-hand .Best BLASTP hit to Poplar: jgi|Poptr1_1|657221|grail3.0009013401, (e-val, score:)=(2e-049,192)
Bradi5g11980.3	3.55	0.00	0.59	1.00	-2.96	0.00		protein phosphatase 2C, putative, expressed .Best BLASTP hit to Rice: LOC_Os04g37904.1, (e-val, score:)=(3e-142,502)
Bradi5g22620.1	3.54	0.00	3.78	0.00	0.24	1.00		receptor-like protein kinase 2 precursor, putative .Best BLASTP hit to Rice: LOC_Os06g16070.1, (e-val, score:)=(0.0,1315)
Bradi4g40490.1	3.51	0.00	5.12	0.00	1.62	1.58E-3		protein phosphatase 2C, putative, expressed .Best BLASTP hit to Rice: LOC_Os12g09640.1, (e-val, score:)=(9e-093,339)
Bradi2g22610.1	3.49	0.00	4.34	0.00	0.85	1.00		expressed protein .Best BLASTP hit to Rice: LOC_Os05g39410.2, (e-val, score:)=(0.0,775)
Bradi3g04940.1	3.46	0.00	6.17	0.00	2.71	0.00		protein kinase, putative, expressed .Best BLASTP hit to Rice: LOC_Os02g06930.2, (e-val, score:)=(0.0,643)
Bradi5g02980.1	3.43	0.00	5.27	0.00	1.84	1.70E-5		receptor-like protein kinase, putative, expressed .Best BLASTP hit to Rice: LOC_Os04g12560.1, (e-val, score:)=(0.0,1258)
Bradi2g25740.4	3.43	0.00	4.45	0.00	1.02	1.00		pyruvate, phosphate dikinase, chloroplast precursor, putative, expressed .Best BLASTP hit to Rice: LOC_Os05g33570.1, (e-val, score:)=(0.0,1379)
Bradi5g24740.1	3.41	0.00	3.47	0.00	0.05	1.00		protein kinase domain containing protein .Best BLASTP hit to Rice: LOC_Os04g56130.1, (e-val, score:)=(5e-161,565)
Bradi1g23690.1	3.41	0.00	6.46	0.00	3.05	0.00		lectin receptor-type protein kinase, putative, expressed .Best BLASTP hit to Rice: LOC_Os07g38810.1, (e-val, score:)=(0.0,962)
Bradi4g20820.1	3.40	0.00	3.98	0.00	0.58	1.00		leucine-rich repeat receptor protein kinase EXS precursor, putative, expressed .Best BLASTP hit to Rice: LOC_Os10g33130.1, (e-val, score:)=(0.0,1118)
Bradi1g25190.1	3.39	0.00	3.84	0.00	0.44	1.00		KI domain interacting kinase 1, putative, expressed .Best BLASTP hit to Rice: LOC_Os07g36570.1, (e-val, score:)=(0.0,1065)
Bradi3g19560.1	3.38	0.00	4.76	0.00	1.38	0.12		protein kinase family protein, putative, expressed .Best BLASTP hit to Rice: LOC_Os08g17320.1, (e-val, score:)=(0.0,674)
Bradi2g49940.1	3.38	0.00	4.33	0.00	0.95	1.00		retrotransposon protein, putative, unclassified, expressed .Best BLASTP hit to Rice: LOC_Os01g54700.1, (e-val, score:)=(0.0,631)
Bradi1g36970.1	3.37	0.00	3.77	0.00	0.40	1.00		receptor-like protein kinase 2 precursor, putative .Best BLASTP hit to Rice: LOC_Os02g34770.1, (e-val, score:)=(1e-070,265)
Bradi3g02600.1	3.36	0.00	5.26	0.00	1.90	3.74E-6		CAMK_CAMK_like.12 - CAMK includes calcium/calmodulin depedent protein kinases, expressed .Best BLASTP hit to Rice: LOC_Os02g03410.2, (e-val, score:)=(0.0,951)
Bradi3g10600.1	3.34	0.00	5.01	0.00	1.66	6.39E-4		receptor-like protein kinase precursor, putative .Best BLASTP hit to Rice: LOC_Os06g38670.1, (e-val, score:)=(0.0,1431)
Bradi2g02340.1	3.34	0.00	3.92	0.00	0.58	1.00		OsCML16 - Calmodulin-related calcium sensor protein, expressed .Best BLASTP hit to Rice: LOC_Os01g04330.1, (e-val, score:)=(8e-063,238)
Bradi1g46220.1	3.33	0.00	4.31	0.00	0.98	1.00		tyrosine phosphatase family protein, putative, expressed .Best BLASTP hit to Rice: LOC_Os06g10650.1, (e-val, score:)=(4e-100,362)
Bradi4g05730.1	3.31	0.00	3.98	0.00	0.67	1.00		lectin protein kinase family protein, putative .Best BLASTP hit to Rice: LOC_Os04g23720.1, (e-val, score:)=(0.0,671)
Bradi4g26460.1	3.30	0.00	5.07	0.00	1.77	7.72E-5		D-mannose binding lectin family protein, expressed .Best BLASTP hit to Rice: LOC_Os11g03820.1, (e-val, score:)=(0.0,1166)
Bradi4g06210.1	3.29	0.00	3.19	0.00	-0.10	1.00		leucine-rich repeat receptor protein kinase EXS precursor, putative .Best BLASTP hit to Rice: LOC_Os02g34800.1, (e-val, score:)=(5e-041,166)
Bradi3g06760.1	3.27	0.00	4.16	0.00	0.89	1.00		protein kinase domain containing protein, expressed .Best BLASTP hit to Rice: LOC_Os07g04810.1, (e-val, score:)=(5e-161,566)
Bradi1g16480.6	3.24	0.00	3.40	0.00	0.15	1.00		protein kinase APK1B, chloroplast precursor, putative, expressed .Best BLASTP hit to Rice: LOC_Os07g49470.1, (e-val, score:)=(2e-136,483)
Bradi3g57230.1	3.24	0.00	4.39	0.00	1.15	1.00		tyrosine protein kinase domain containing protein, putative, expressed .Best BLASTP hit to Rice: LOC_Os02g53750.1, (e-val, score:)=(4e-170,596)
Bradi2g47050.1	3.17	0.00	4.78	0.00	1.60	2.10E-3		OsWAK10d - OsWAK receptor-like cytoplasmic kinase OsWAK-RLCK, expressed .Best BLASTP hit to Rice: LOC_Os01g49529.1, (e-val, score:)=(5e-066,249)
Bradi4g29790.1	3.16	0.00	3.46	0.00	0.30	1.00		inactive receptor kinase At2g26730 precursor, putative, expressed .Best BLASTP hit to Rice: LOC_Os09g23570.1, (e-val, score:)=(0.0,748)
Bradi3g40260.1	3.13	0.00	2.72	1.59E-10	-0.41	1.00		lectin-like protein kinase, putative, expressed .Best BLASTP hit to Rice: LOC_Os08g40280.1, (e-val, score:)=(1e-135,482)
Bradi5g26150.1	3.12	0.00	3.13	0.00	0.01	1.00		polygalacturonase inhibitor 3 precursor, putative, expressed .Best BLASTP hit to Rice: LOC_Os04g58080.1, (e-val, score:)=(5e-086,317)
Bradi3g57740.1	3.12	0.00	3.36	0.00	0.24	1.00		STE_MEKK_ste11_MAP3K.12 - STE kinases include homologs to sterile 7, sterile 11 and sterile 20 from yeast, expressed .Best BLASTP hit to Rice: LOC_Os03g15570.1, (e-val, score:)=(2e-118,424)
Bradi1g67890.1	3.08	0.00	3.21	0.00	0.12	1.00		AGC_PVPK_like_kin82y.8 - ACG kinases include homologs to PKA, PKG and PKC, expressed .Best BLASTP hit to Rice: LOC_Os03g14840.1, (e-val, score:)=(0.0,693)
Bradi5g24840.1	3.07	0.00	2.95	0.00	-0.11	1.00		ABC1 family domain containing protein, putative, expressed .Best BLASTP hit to Rice: LOC_Os04g56510.1, (e-val, score:)=(0.0,1134)
Bradi1g32160.1	3.05	0.00	5.54	0.00	2.49	0.00		expressed protein .Best BLASTP hit to Rice: LOC_Os06g45630.1, (e-val, score:)=(0.0,1201)
Bradi3g42810.2	3.01	0.00	3.48	0.00	0.47	1.00		EF hand family protein, putative, expressed .Best BLASTP hit to Rice: LOC_Os08g44390.2, (e-val, score:)=(1e-059,228)
Bradi2g41490.1	3.01	0.00	5.25	0.00	2.24	9.42E-10		calmodulin-binding protein, putative, expressed .Best BLASTP hit to Rice: LOC_Os01g38980.1, (e-val, score:)=(0.0,675)
Bradi1g63480.1	3.00	0.00	3.92	0.00	0.92	1.00		OsCML27 - Calmodulin-related calcium sensor protein, expressed .Best BLASTP hit to Rice: LOC_Os03g21380.2, (e-val, score:)=(3e-085,312)
Bradi5g07360.2	-4.7	0.00	-5.22	0.00	-0.51	1.00		AGC_PVPK_like_kin82y.10 - ACG kinases include homologs to PKA, PKG and PKC, expressed .Best BLASTP hit to Rice: LOC_Os04g23890.3, (e-val, score:)=(0.0,1434)
Regulatory proteins
Bradi1g10230.1	7.10	0.00	6.49	0.00	-0.61	1.00		maf, putative, expressed .Best BLASTP hit to Rice: LOC_Os03g51479.2, (e-val, score:)=(2e-048,189)
Bradi1g77490.1	6.82	0.00	6.97	0.00	0.15	1.00		OsFBX427 - F-box domain containing protein, expressed .Best BLASTP hit to Rice: LOC_Os11g41560.1, (e-val, score:)=(2e-027,123)
Bradi2g22440.1	5.96	0.00	6.40	0.00	0.44	1.00		OsWRKY70 - Superfamily of TFs having WRKY and zinc finger domains, expressed .Best BLASTP hit to Rice: LOC_Os05g39720.1, (e-val, score:)=(1e-130,465)
Bradi2g25440.1	5.74	0.00	5.95	0.00	0.21	1.00		OsFBX320 - F-box domain containing protein, expressed .Best BLASTP hit to Rice: LOC_Os09g17190.1, (e-val, score:)=(1e-081,302)
Bradi2g05500.1	5.48	0.00	6.80	0.00	1.32	0.32		WRKY DNA-binding domain containing protein, expressed .Best BLASTP hit to Rice: LOC_Os01g09080.1, (e-val, score:)=(2e-106,384)
Bradi2g22300.1	5.39	0.00	6.61	0.00	1.22	1.00		OsFBX313 - F-box domain containing protein, expressed .Best BLASTP hit to Rice: LOC_Os09g15550.1, (e-val, score:)=(2e-079,295)
Bradi2g53760.1	5.34	0.00	6.22	0.00	0.88	1.00		OsWRKY24 - Superfamily of TFs having WRKY and zinc finger domains, expressed .Best BLASTP hit to Rice: LOC_Os01g61080.1, (e-val, score:)=(0.0,657)
Bradi1g37080.1	5.28	0.00	7.10	0.00	1.82	2.44E-5		endothelial differentiation-related factor 1, putative, expressed .Best BLASTP hit to Rice: LOC_Os06g39240.1, (e-val, score:)=(3e-057,219)
Bradi1g03780.1	5.10	0.00	6.38	0.00	1.28	0.60		ZOS3-21 - C2H2 zinc finger protein, expressed .Best BLASTP hit to Rice: LOC_Os03g60560.1, (e-val, score:)=(8e-026,114)
Bradi1g29760.1	5.10	0.00	6.17	0.00	1.07	1.00		zinc finger family protein, putative .Best BLASTP hit to Rice: LOC_Os06g51210.1, (e-val, score:)=(0.0,644)
Bradi4g03410.1	5.08	0.00	6.19	0.00	1.11	1.00		ZOS12-09 - C2H2 zinc finger protein, expressed .Best BLASTP hit to Rice: LOC_Os12g39400.1, (e-val, score:)=(3e-035,146)
Bradi2g11430.1	5.03	0.00	5.00	0.00	-0.03	1.00		MYB family transcription factor, putative, expressed .Best BLASTP hit to Rice: LOC_Os01g19330.1, (e-val, score:)=(3e-088,323)
Bradi2g49250.1	5.01	0.00	5.04	0.00	0.04	1.00		ZOS3-11 - C2H2 zinc finger protein, expressed .Best BLASTP hit to Rice: LOC_Os03g32220.1, (e-val, score:)=(3e-059,226)
Bradi5g05110.1	4.92	0.00	5.02	0.00	0.10	1.00		basic helix-loop-helix family protein, putative, expressed .Best BLASTP hit to Rice: LOC_Os04g23550.1, (e-val, score:)=(4e-077,286)
Bradi1g30870.1	4.86	0.00	7.02	0.00	2.16	8.41E-9		OsWRKY28 - Superfamily of TFs having WRKY and zinc finger domains, expressed .Best BLASTP hit to Rice: LOC_Os06g44010.1, (e-val, score:)=(7e-093,339)
Bradi2g03470.1	4.76	0.00	6.27	0.00	1.51	0.01		No hits.
Bradi1g03770.1	4.63	0.00	7.12	0.00	2.49	0.00		ZOS3-21 - C2H2 zinc finger protein, expressed .Best BLASTP hit to Rice: LOC_Os03g60560.1, (e-val, score:)=(3e-025,112)
Bradi2g52230.1	4.54	0.00	7.27	0.00	2.73	0.00		GRAS family transcription factor domain containing protein, expressed .Best BLASTP hit to Rice: LOC_Os11g47870.1, (e-val, score:)=(0.0,699)
Bradi1g54090.1	4.54	0.00	5.96	0.00	1.42	0.06		expressed protein .Best BLASTP hit to Rice: LOC_Os07g12540.1, (e-val, score:)=(4e-033,140)
Bradi2g34670.1	4.54	0.00	4.58	0.00	0.04	1.00		myb-like DNA-binding domain containing protein, expressed .Best BLASTP hit to Rice: LOC_Os05g07010.2, (e-val, score:)=(8e-049,191)
Bradi3g09810.1	4.44	0.00	5.09	0.00	0.65	1.00		OsWRKY39v2 - Superfamily of TFs having WRKY and zinc finger domains, expressed .Best BLASTP hit to Rice: LOC_Os02g16540.1, (e-val, score:)=(2e-075,281)
Bradi3g03970.1	4.43	0.00	6.54	0.00	2.11	2.58E-8		homeobox associated leucine zipper, putative .Best BLASTP hit to Rice: LOC_Os02g05640.1, (e-val, score:)=(5e-034,142)
Bradi3g34850.1	4.41	0.00	5.26	0.00	0.85	1.00		OsWRKY69 - Superfamily of TFs having WRKY and zinc finger domains, expressed .Best BLASTP hit to Rice: LOC_Os08g29660.1, (e-val, score:)=(5e-077,286)
Bradi2g38560.1	4.39	0.00	4.41	0.00	0.02	1.00		MYB family transcription factor, putative, expressed .Best BLASTP hit to Rice: LOC_Os05g04210.1, (e-val, score:)=(2e-083,307)
Bradi3g49190.1	4.36	0.00	5.35	0.00	0.99	1.00		MYB family transcription factor, putative, expressed .Best BLASTP hit to Rice: LOC_Os02g41510.1, (e-val, score:)=(2e-086,317)
Bradi3g08450.1	4.33	0.00	5.93	0.00	1.59	2.63E-3		F-box family protein, putative, expressed .Best BLASTP hit to Rice: LOC_Os02g13220.1, (e-val, score:)=(1e-133,474)
Bradi3g49180.1	4.29	0.00	4.86	0.00	0.57	1.00		MYB family transcription factor, putative, expressed .Best BLASTP hit to Rice: LOC_Os02g41510.1, (e-val, score:)=(4e-091,332)
Bradi3g18580.1	4.27	0.00	4.51	0.00	0.23	1.00		OsWRKY68 - Superfamily of TFs having WRKY and zinc finger domains, expressed .Best BLASTP hit to Rice: LOC_Os04g51560.1, (e-val, score:)=(3e-069,260)
Bradi1g44270.1	4.23	0.00	5.22	0.00	0.99	1.00		NF-X1-type zinc finger protein, putative, expressed .Best BLASTP hit to Rice: LOC_Os06g14190.1, (e-val, score:)=(0.0,1648)
Bradi5g19380.1	4.22	0.00	4.53	0.00	0.31	1.00		MYB family transcription factor, putative, expressed .Best BLASTP hit to Rice: LOC_Os04g49450.1, (e-val, score:)=(2e-154,544)
Bradi3g12560.1	4.22	0.00	4.15	0.00	-0.07	1.00		Zn-finger, RING .Best BLASTP hit to Poplar: jgi|Poptr1_1|769183|fgenesh4_pg.C_LG_X000673, (e-val, score:)=(4e-039,160)
Bradi1g22940.1	4.18	0.00	4.19	0.00	0.00	1.00		ZOS7-07 - C2H2 zinc finger protein .Best BLASTP hit to Rice: LOC_Os07g39960.1, (e-val, score:)=(4e-047,186)
Bradi2g45480.1	4.12	0.00	4.24	0.00	0.12	1.00		OsWRKY15 - Superfamily of TFs having WRKY and zinc finger domains, expressed .Best BLASTP hit to Rice: LOC_Os01g46800.1, (e-val, score:)=(6e-067,253)
Bradi1g16010.1	4.10	0.00	8.60	0.00	4.50	0.00		ZOS3-12 - C2H2 zinc finger protein, expressed .Best BLASTP hit to Rice: LOC_Os03g32230.1, (e-val, score:)=(3e-052,202)
Bradi3g51810.1	4.09	0.00	6.08	0.00	1.99	4.92E-7		zinc finger, C3HC4 type domain containing protein, expressed .Best BLASTP hit to Rice: LOC_Os02g45780.1, (e-val, score:)=(5e-039,159)
Bradi1g13620.1	4.09	0.00	4.11	0.00	0.02	1.00		zinc finger, C3HC4 type domain containing protein, expressed .Best BLASTP hit to Rice: LOC_Os03g44636.1, (e-val, score:)=(2e-014,76.6)
Bradi2g30800.1	4.01	0.00	4.93	0.00	0.92	1.00		OsWRKY75 - Superfamily of TFs having WRKY and zinc finger domains .Best BLASTP hit to Rice: LOC_Os05g25700.1, (e-val, score:)=(6e-065,246)
Bradi1g24350.1	4.00	0.00	4.23	0.00	0.23	1.00		OsFBX285 - F-box domain containing protein .Best BLASTP hit to Rice: LOC_Os08g20492.1, (e-val, score:)=(1e-027,121)
Bradi2g53650.1	3.92	0.00	3.96	0.00	0.04	1.00		spotted leaf 11, putative, expressed .Best BLASTP hit to Rice: LOC_Os01g60860.1, (e-val, score:)=(0.0,1046)
Bradi4g29530.1	3.91	0.00	6.29	0.00	2.39	2.24E-11		AN1-like zinc finger domain containing protein, expressed .Best BLASTP hit to Rice: LOC_Os09g21710.1, (e-val, score:)=(2e-067,253)
Bradi1g06210.1	3.86	0.00	3.91	0.00	0.05	1.00		zinc finger A20 and AN1 domain-containing stress-associated protein, putative, expressed .Best BLASTP hit to Rice: LOC_Os07g07350.3, (e-val, score:)=(3e-027,119)
Bradi2g18980.1	3.81	0.00	5.35	0.00	1.54	6.65E-3		HSF-type DNA-binding domain containing protein, expressed .Best BLASTP hit to Rice: LOC_Os05g45410.1, (e-val, score:)=(4e-114,410)
Bradi1g03790.1	3.74	0.00	7.68	0.00	3.94	0.00		ZOS3-21 - C2H2 zinc finger protein, expressed .Best BLASTP hit to Rice: LOC_Os03g60560.1, (e-val, score:)=(3e-036,149)
Bradi3g48920.1	3.72	0.00	5.41	0.00	1.69	3.65E-4		zinc finger family protein, putative, expressed .Best BLASTP hit to Rice: LOC_Os02g40664.1, (e-val, score:)=(0.0,1177)
Bradi1g10240.1	3.70	0.00	6.43	0.00	2.72	0.00		maf, putative, expressed .Best BLASTP hit to Rice: LOC_Os03g51479.2, (e-val, score:)=(6e-074,275)
Bradi1g63600.1	3.63	0.00	3.60	0.00	-0.03	1.00		No apical meristem protein, putative, expressed .Best BLASTP hit to Rice: LOC_Os03g21060.1, (e-val, score:)=(3e-119,427)
Bradi2g54670.1	3.60	0.00	3.81	0.00	0.21	1.00		ZOS1-16 - C2H2 zinc finger protein, expressed .Best BLASTP hit to Rice: LOC_Os01g62460.2, (e-val, score:)=(0.0,1212)
Bradi2g61220.1	3.55	0.00	5.69	0.00	2.14	1.38E-8		spotted leaf 11, putative, expressed .Best BLASTP hit to Rice: LOC_Os01g72600.1, (e-val, score:)=(9e-116,415)
Bradi4g20690.1	3.49	0.00	4.39	0.00	0.91	1.00		zinc finger, C3HC4 type domain containing protein, expressed .Best BLASTP hit to Rice: LOC_Os09g06740.1, (e-val, score:)=(7e-044,174)
Bradi2g53160.2	3.46	0.00	3.34	0.00	-0.12	1.00		OsFBX29 - F-box domain containing protein, expressed .Best BLASTP hit to Rice: LOC_Os01g59910.1, (e-val, score:)=(7e-048,188)
Bradi2g46770.1	3.42	0.00	3.65	0.00	0.23	1.00		MYB family transcription factor, putative, expressed .Best BLASTP hit to Rice: LOC_Os01g49160.1, (e-val, score:)=(1e-083,308)
Bradi1g04150.1	3.41	0.00	5.14	0.00	1.73	1.77E-4		NAC domain-containing protein 67, putative, expressed .Best BLASTP hit to Rice: LOC_Os03g60080.1, (e-val, score:)=(8e-123,438)
Bradi1g06190.1	3.38	0.00	4.08	0.00	0.70	1.00		zinc finger A20 and AN1 domain-containing stress-associated protein, putative, expressed .Best BLASTP hit to Rice: LOC_Os03g57900.1, (e-val, score:)=(3e-036,149)
Bradi1g48770.1	3.35	0.00	3.21	0.00	-0.14	1.00		WRKY DNA-binding domain containing protein, expressed .Best BLASTP hit to Rice: LOC_Os06g06360.1, (e-val, score:)=(7e-063,239)
Bradi2g16360.1	3.35	0.00	5.09	0.00	1.75	1.16E-4		No hits.
Bradi4g31690.1	3.33	0.00	3.40	0.00	0.08	1.00		homeobox associated leucine zipper, putative, expressed .Best BLASTP hit to Rice: LOC_Os09g27450.1, (e-val, score:)=(4e-102,370)
Bradi1g66880.1	3.32	0.00	5.20	0.00	1.88	6.05E-6		DNA binding protein, putative, expressed .Best BLASTP hit to Rice: LOC_Os03g16350.1, (e-val, score:)=(8e-085,311)
Bradi2g54500.1	3.30	0.00	5.86	0.00	2.56	0.00		ZOS1-15 - C2H2 zinc finger protein, expressed .Best BLASTP hit to Rice: LOC_Os01g62190.1, (e-val, score:)=(8e-039,158)
Bradi2g22320.1	3.30	0.00	4.67	0.00	1.37	0.13		spotted leaf 11, putative, expressed .Best BLASTP hit to Rice: LOC_Os05g39930.1, (e-val, score:)=(0.0,1028)
Bradi5g20050.1	3.22	0.00	3.40	0.00	0.18	1.00		MYB family transcription factor, putative, expressed .Best BLASTP hit to Rice: LOC_Os04g50680.1, (e-val, score:)=(5e-016,82.8)
Bradi4g05990.1	3.21	0.00	3.97	0.00	0.76	1.00		zinc finger family protein, putative, expressed .Best BLASTP hit to Rice: LOC_Os05g03760.1, (e-val, score:)=(6e-102,370)
Bradi2g53160.1	3.20	0.00	4.04	0.00	0.84	1.00		OsFBX29 - F-box domain containing protein, expressed .Best BLASTP hit to Rice: LOC_Os01g59910.1, (e-val, score:)=(7e-048,188)
Bradi2g56520.1	3.18	0.00	3.19	0.00	0.01	1.00		MYB family transcription factor, putative .Best BLASTP hit to Rice: LOC_Os01g65370.1, (e-val, score:)=(2e-108,390)
Bradi1g10170.1	3.16	0.00	2.50	2.35E-8	-0.67	1.00		helix-loop-helix DNA-binding domain containing protein, expressed .Best BLASTP hit to Rice: LOC_Os03g51580.1, (e-val, score:)=(1e-124,444)
Bradi2g54670.2	3.16	0.00	3.43	0.00	0.27	1.00		ZOS1-16 - C2H2 zinc finger protein, expressed .Best BLASTP hit to Rice: LOC_Os01g62460.2, (e-val, score:)=(0.0,1212)
Bradi1g07660.1	3.14	0.00	4.93	0.00	1.79	4.80E-5		ZOS3-18 - C2H2 zinc finger protein, expressed .Best BLASTP hit to Rice: LOC_Os03g55540.1, (e-val, score:)=(6e-072,269)
Bradi2g54470.1	3.07	0.00	4.29	0.00	1.21	1.00		ZOS1-14 - C2H2 zinc finger protein, expressed .Best BLASTP hit to Rice: LOC_Os01g62130.1, (e-val, score:)=(3e-047,186)
Bradi2g45900.1	3.07	0.00	3.39	0.00	0.32	1.00		OsWRKY16 - Superfamily of TFs having WRKY and zinc finger domains, expressed .Best BLASTP hit to Rice: LOC_Os01g47560.1, (e-val, score:)=(4e-081,300)
Bradi1g24790.1	3.05	0.00	3.63	0.00	0.58	1.00		OsFBX257 - F-box domain containing protein, expressed .Best BLASTP hit to Rice: LOC_Os07g37400.1, (e-val, score:)=(5e-039,158)
Bradi1g53770.1	3.03	0.00	6.18	0.00	3.16	0.00		NAC domain-containing protein 67, putative, expressed .Best BLASTP hit to Rice: LOC_Os07g12340.1, (e-val, score:)=(1e-101,367)
Bradi1g33750.1	3.02	0.00	3.71	0.00	0.69	1.00		zinc finger, C3HC4 type domain containing protein, expressed .Best BLASTP hit to Rice: LOC_Os06g48040.1, (e-val, score:)=(3e-162,570)
Bradi3g54990.1	3.01	0.00	3.04	0.00	0.03	1.00		OsFBX65 - F-box domain containing protein, expressed .Best BLASTP hit to Rice: LOC_Os02g56750.1, (e-val, score:)=(1e-084,312)
Bradi1g60030.1	-3.06	0.00	-4.41	0.00	-1.35	0.18		histone-like transcription factor and archaeal histone, putative, expressed .Best BLASTP hit to Rice: LOC_Os03g29970.1, (e-val, score:)=(2e-067,253)
Bradi4g04050.1	-3.17	0.00	-2.75	7.95E-11	0.42	1.00		MYB family transcription factor, putative, expressed .Best BLASTP hit to Rice: LOC_Os12g37970.1, (e-val, score:)=(1e-068,257)
Bradi4g01300.2	-3.24	0.00	-5.08	0.00	-1.84	1.60E-5		YABBY domain containing protein, putative, expressed .Best BLASTP hit to Rice: LOC_Os12g42610.1, (e-val, score:)=(4e-070,262)
Bradi4g04050.5	-3.39	0.00	-2.87	0.00	0.52	1.00		MYB family transcription factor, putative, expressed .Best BLASTP hit to Rice: LOC_Os12g37970.1, (e-val, score:)=(1e-068,257)
Bradi4g01300.1	-3.43	0.00	-5.58	0.00	-2.15	9.48E-9		YABBY domain containing protein, putative, expressed .Best BLASTP hit to Rice: LOC_Os12g42610.1, (e-val, score:)=(4e-070,262)
Miscellaneous proteins
Bradi2g14590.1	6.07	0.00	7.5	0.00	1.43	0.05		mitochondrial chaperone BCS1, putative, expressed .Best BLASTP hit to Rice: LOC_Os05g51130.1, (e-val, score:)=(0.0,736)
Bradi4g28990.1	5.38	0.00	5.55	0.00	0.17	1.00		heat shock protein DnaJ, putative .Best BLASTP hit to Rice: LOC_Os09g20320.1, (e-val, score:)=(8e-029,124)
Bradi5g03790.1	5.34	0.00	6.18	0.00	0.84	1.00		OsSub17 - Putative Subtilisin homologue, expressed .Best BLASTP hit to Rice: LOC_Os02g17090.1, (e-val, score:)=(0.0,978)
Bradi3g11050.1	4.82	0.00	5.26	0.00	0.43	1.00		aspartic proteinase nepenthesin precursor, putative, expressed .Best BLASTP hit to Rice: LOC_Os02g21040.1, (e-val, score:)=(0.0,766)
Bradi4g33540.1	4.78	0.00	4.16	0.00	-0.62	1.00		pirin, putative, expressed .Best BLASTP hit to Rice: LOC_Os09g31120.1, (e-val, score:)=(8e-149,525)
Bradi1g04630.1	4.76	0.00	4.77	0.00	0.01	1.00		polygalacturonase, putative .Best BLASTP hit to Rice: LOC_Os07g10740.1, (e-val, score:)=(2e-152,537)
Bradi2g41940.1	4.66	0.00	5.58	0.00	0.92	1.00		expressed protein .Best BLASTP hit to Rice: LOC_Os01g40070.1, (e-val, score:)=(0.0,821)
Bradi4g32630.1	4.65	0.00	5.65	0.00	0.99	1.00		clathrin assembly protein, putative, expressed .Best BLASTP hit to Rice: LOC_Os09g29300.1, (e-val, score:)=(4e-114,409)
Bradi1g09180.1	4.59	0.00	4.96	0.00	0.37	1.00		CWF19-like 2, cell cycle control, putative, expressed .Best BLASTP hit to Rice: LOC_Os03g52980.1, (e-val, score:)=(7e-112,403)
Bradi1g05820.1	4.52	0.00	5.66	0.00	1.13	1.00		acetyltransferase, GNAT family, putative, expressed .Best BLASTP hit to Rice: LOC_Os03g58010.1, (e-val, score:)=(2e-072,272)
Bradi1g12560.1	4.51	0.00	4.68	0.00	0.16	1.00		glycosyl transferase 8 domain containing protein, putative, expressed .Best BLASTP hit to Rice: LOC_Os03g47530.1, (e-val, score:)=(5e-156,549)
Bradi1g46470.1	4.46	0.00	5.29	0.00	0.82	1.00		expressed protein .Best BLASTP hit to Rice: LOC_Os06g10210.2, (e-val, score:)=(3e-150,530)
Bradi1g44690.1	4.45	0.00	6.46	0.00	2.01	3.08E-7		metalloendoproteinase 1 precursor, putative, expressed .Best BLASTP hit to Rice: LOC_Os06g13180.1, (e-val, score:)=(3e-134,476)
Bradi1g09190.2	4.44	0.00	6.15	0.00	1.71	2.58E-4		XRCC4, putative, expressed .Best BLASTP hit to Rice: LOC_Os03g53000.1, (e-val, score:)=(3e-131,466)
Bradi5g06870.1	4.42	0.00	4.99	0.00	0.57	1.00		exo70 exocyst complex subunit domain containing protein, expressed .Best BLASTP hit to Rice: LOC_Os11g01050.1, (e-val, score:)=(2e-096,352)
Bradi4g24100.1	4.4	0.00	4.36	0.00	-0.04	1.00		NAM, putative .Best BLASTP hit to Rice: LOC_Os11g07700.1, (e-val, score:)=(5e-022,103)
Bradi2g15720.1	4.36	0.00	4.75	0.00	0.40	1.00		3-ketoacyl-CoA synthase, putative, expressed .Best BLASTP hit to Rice: LOC_Os05g49900.1, (e-val, score:)=(0.0,857)
Bradi4g32140.1	4.26	0.00	4.84	0.00	0.58	1.00		alpha-amylase precursor, putative, expressed .Best BLASTP hit to Rice: LOC_Os09g28400.1, (e-val, score:)=(0.0,751)
Bradi2g33510.1	4.25	0.00	4.31	0.00	0.06	1.00		AGAP006957-PA, putative, expressed .Best BLASTP hit to Rice: LOC_Os05g09280.1, (e-val, score:)=(7e-128,456)
Bradi2g48630.1	4.17	0.00	3.21	0.00	-0.97	1.00		lachrymatory factor synthase, putative, expressed .Best BLASTP hit to Rice: LOC_Os01g52570.1, (e-val, score:)=(1e-062,237)
Bradi4g31450.1	4.16	0.00	4.32	0.00	0.16	1.00		GEX1, putative, expressed .Best BLASTP hit to Rice: LOC_Os09g27040.1, (e-val, score:)=(0.0,961)
Bradi4g30850.1	4.15	0.00	4.86	0.00	0.71	1.00		glutamate receptor, putative, expressed .Best BLASTP hit to Rice: LOC_Os09g26160.1, (e-val, score:)=(0.0,1340)
Bradi1g29480.1	4.03	0.00	4.62	0.00	0.59	1.00		lysM domain containing protein, putative, expressed .Best BLASTP hit to Rice: LOC_Os06g51360.1, (e-val, score:)=(3e-118,423)
Bradi1g44470.1	4.00	0.00	4.46	0.00	0.46	1.00		glycosyl transferase 8 domain containing protein, putative, expressed .Best BLASTP hit to Rice: LOC_Os06g13760.1, (e-val, score:)=(3e-164,576)
Bradi5g11790.1	3.99	0.00	5.56	0.00	1.58	3.39E-3		steroid nuclear receptor, ligand-binding, putative, expressed .Best BLASTP hit to Rice: LOC_Os04g37670.1, (e-val, score:)=(0.0,972)
Bradi2g08470.1	3.97	0.00	4.35	0.00	0.38	1.00		expressed protein .Best BLASTP hit to Rice: LOC_Os01g14020.2, (e-val, score:)=(8e-082,300)
Bradi4g00400.1	3.96	0.00	3.84	0.00	-0.12	1.00		vesicle-associated membrane protein, putative, expressed .Best BLASTP hit to Rice: LOC_Os12g44250.1, (e-val, score:)=(4e-070,261)
Bradi2g07010.1	3.95	0.00	4.31	0.00	0.36	1.00		fruit bromelain precursor, putative, expressed .Best BLASTP hit to Rice: LOC_Os01g24600.1, (e-val, score:)=(3e-129,460)
Bradi1g12970.1	3.94	0.00	5.48	0.00	1.54	6.92E-3		acetyltransferase, GNAT family, putative, expressed .Best BLASTP hit to Rice: LOC_Os03g46200.1, (e-val, score:)=(1e-070,263)
Bradi5g00680.1	3.92	0.00	4.25	0.00	0.33	1.00		cadmium tolerance factor, putative .Best BLASTP hit to Rice: LOC_Os06g17600.1, (e-val, score:)=(2e-019,94.4)
Bradi5g17470.1	3.92	0.00	3.7	0.00	-0.23	1.00		oleosin, putative, expressed .Best BLASTP hit to Rice: LOC_Os04g46200.1, (e-val, score:)=(2e-053,206)
Bradi1g47310.1	3.90	0.00	4.96	0.00	1.06	1.00		formin-like protein 13, putative, expressed .Best BLASTP hit to Rice: LOC_Os06g08540.2, (e-val, score:)=(0.0,698)
Bradi3g34240.1	3.85	0.00	4.3	0.00	0.45	1.00		jmjC domain containing protein, expressed .Best BLASTP hit to Rice: LOC_Os10g42690.1, (e-val, score:)=(0.0,1271)
Bradi1g46470.2	3.79	0.00	4.28	0.00	0.48	1.00		expressed protein .Best BLASTP hit to Rice: LOC_Os06g10210.2, (e-val, score:)=(3e-150,530)
Bradi5g26650.1	3.79	0.00	4.21	0.00	0.42	1.00		CAF1 family ribonuclease containing protein, putative, expressed .Best BLASTP hit to Rice: LOC_Os04g58810.1, (e-val, score:)=(1e-092,338)
Bradi2g17630.1	3.77	0.00	5.27	0.00	1.50	0.01		peptidyl-tRNA hydrolase, mitochondrial precursor protein, putative, expressed .Best BLASTP hit to Rice: LOC_Os05g47630.1, (e-val, score:)=(1e-096,350)
Bradi4g29540.1	3.76	0.00	3.76	0.00	0.00	1.00		armadillo/beta-catenin repeat family protein, putative, expressed .Best BLASTP hit to Rice: LOC_Os09g21740.1, (e-val, score:)=(0.0,652)
Bradi3g04230.1	3.74	0.00	4.4	0.00	0.66	1.00		phytosulfokine receptor precursor, putative, expressed .Best BLASTP hit to Rice: LOC_Os02g05970.1, (e-val, score:)=(0.0,1059)
Bradi3g33580.1	3.71	0.00	4.91	0.00	1.20	1.00		hypothetical protein .Best BLASTP hit to Rice: LOC_Os10g41420.1, (e-val, score:)=(3e-023,107)
Bradi2g48670.1	3.70	0.00	4.00	0.00	0.30	1.00		POEI44 - Pollen Ole e I allergen and extensin family protein precursor, expressed .Best BLASTP hit to Rice: LOC_Os01g52650.1, (e-val, score:)=(5e-046,182)
Bradi3g13440.1	3.70	0.00	3.99	0.00	0.29	1.00		synaptobrevin-related family protein, putative, expressed .Best BLASTP hit to Rice: LOC_Os08g01880.1, (e-val, score:)=(6e-109,392)
Bradi4g13270.1	3.69	0.00	3.78	0.00	0.09	1.00		DUF1399 containing protein, putative, expressed .Best BLASTP hit to Rice: LOC_Os11g40590.3, (e-val, score:)=(0.0,924)
Bradi3g59530.1	3.68	0.00	4.66	0.00	0.98	1.00		NHL repeat-containing protein, putative, expressed .Best BLASTP hit to Rice: LOC_Os02g50940.1, (e-val, score:)=(9e-043,171)
Bradi3g59780.1	3.65	0.00	4.74	0.00	1.09	1.00		Actin-binding FH2 .Best BLASTP hit to Poplar: jgi|Poptr1_1|565225|eugene3.00081820, (e-val, score:)=(1e-138,493)
Bradi1g13130.1	3.65	0.00	3.86	0.00	0.22	1.00		transposon protein, putative, unclassified .Best BLASTP hit to Rice: LOC_Os10g09900.1, (e-val, score:)=(6e-012,71.2)
Bradi1g64820.1	3.64	0.00	5.12	0.00	1.48	0.02		COBRA-like protein 7 precursor, putative, expressed .Best BLASTP hit to Rice: LOC_Os03g18910.1, (e-val, score:)=(1e-143,509)
Bradi1g04170.1	3.63	0.00	3.64	0.00	0.01	1.00		EF hand family protein, putative, expressed .Best BLASTP hit to Rice: LOC_Os03g59770.1, (e-val, score:)=(2e-027,120)
Bradi4g08680.3	3.61	0.00	3.65	0.00	0.03	1.00		CRAL/TRIO domain containing protein, expressed .Best BLASTP hit to Rice: LOC_Os09g08390.1, (e-val, score:)=(3e-150,529)
Bradi3g15740.1	3.60	0.00	5.48	0.00	1.87	7.50E-6		transferase family protein, putative, expressed .Best BLASTP hit to Rice: LOC_Os08g07720.1, (e-val, score:)=(6e-132,469)
Bradi2g60700.1	3.60	0.00	3.63	0.00	0.03	1.00		armadillo repeat-containing protein, putative, expressed .Best BLASTP hit to Rice: LOC_Os01g72000.1, (e-val, score:)=(0.0,1080)
Bradi1g04990.1	3.56	0.00	5.51	0.00	1.96	1.09E-6		galactosyltransferase family protein, putative, expressed .Best BLASTP hit to Rice: LOC_Os03g58900.1, (e-val, score:)=(0.0,772)
Bradi1g22110.1	3.55	0.00	6.91	0.00	3.36	0.00		esterase, putative, expressed .Best BLASTP hit to Rice: LOC_Os07g41230.1, (e-val, score:)=(5e-136,482)
Bradi1g71430.1	3.55	0.00	4.21	0.00	0.66	1.00		serine acetyltransferase protein, putative, expressed .Best BLASTP hit to Rice: LOC_Os03g10050.1, (e-val, score:)=(2e-125,447)
Bradi3g50740.1	3.53	0.00	3.46	0.00	-0.07	1.00		expansin precursor, putative, expressed .Best BLASTP hit to Rice: LOC_Os02g44108.1, (e-val, score:)=(3e-095,346)
Bradi1g74900.1	3.51	0.00	5.42	0.00	1.92	2.73E-6		heavy-metal-associated domain-containing protein, putative, expressed .Best BLASTP hit to Rice: LOC_Os03g05750.1, (e-val, score:)=(5e-073,273)
Bradi5g20550.1	3.46	0.00	9.17	0.00	5.71	0.00		transposon protein, putative, unclassified, expressed .Best BLASTP hit to Rice: LOC_Os04g51160.1, (e-val, score:)=(1e-054,209)
Bradi3g15730.1	3.44	0.00	3.70	0.00	0.26	1.00		transferase family protein, putative, expressed .Best BLASTP hit to Rice: LOC_Os08g07730.1, (e-val, score:)=(4e-121,433)
Bradi1g45660.1	3.43	0.00	3.56	0.00	0.12	1.00		LMBR1 integral membrane protein, putative, expressed .Best BLASTP hit to Rice: LOC_Os06g11520.1, (e-val, score:)=(0.0,1043)
Bradi3g02320.1	3.39	0.00	3.57	0.00	0.18	1.00		SSE1, putative, expressed .Best BLASTP hit to Rice: LOC_Os02g03070.1, (e-val, score:)=(0.0,650)
Bradi5g17300.1	3.37	0.00	5.79	0.00	2.42	1.12E-11		reticuline oxidase-like protein precursor, putative, expressed .Best BLASTP hit to Rice: LOC_Os06g35650.1, (e-val, score:)=(0.0,730)
Bradi1g67600.1	3.30	0.00	4.65	0.00	1.36	0.17		gibberellin receptor GID1L2, putative, expressed .Best BLASTP hit to Rice: LOC_Os03g15270.1, (e-val, score:)=(2e-159,560)
Bradi2g46430.1	3.28	0.00	3.53	0.00	0.26	1.00		no apical meristem protein, putative, expressed .Best BLASTP hit to Rice: LOC_Os01g48446.1, (e-val, score:)=(2e-050,199)
Bradi2g19200.1	3.26	0.00	4.2	0.00	0.93	1.00		harpin-induced protein 1 domain containing protein, expressed .Best BLASTP hit to Rice: LOC_Os05g45070.1, (e-val, score:)=(9e-072,268)
Bradi3g32970.2	3.24	0.00	4.83	0.00	1.59	2.72E-3		CPuORF23 - conserved peptide uORF-containing transcript, expressed .Best BLASTP hit to Rice: LOC_Os10g40550.2, (e-val, score:)=(0.0,684)
Bradi3g48570.1	3.24	0.00	3.65	0.00	0.41	1.00		B4-BTB1 - Bric-a-Brac, Tramtrack, Broad Complex BTB domain with B4 subfamily conserved sequence, expressed .Best BLASTP hit to Rice: LOC_Os02g39910.1, (e-val, score:)=(0.0,674)
Bradi1g06980.4	3.24	0.00	3.32	0.00	0.08	1.00		heat shock protein DnaJ, putative, expressed .Best BLASTP hit to Rice: LOC_Os03g56540.1, (e-val, score:)=(1e-054,209)
Bradi2g55920.1	3.23	0.00	5.81	0.00	2.58	0.00		harpin-induced protein 1 domain containing protein, expressed .Best BLASTP hit to Rice: LOC_Os01g64470.1, (e-val, score:)=(3e-048,190)
Bradi3g43420.1	3.21	0.00	4.55	0.00	1.33	0.25		membrane attack complex component/perforin/complement C9, putative, expressed .Best BLASTP hit to Rice: LOC_Os02g27480.1, (e-val, score:)=(0.0,999)
Bradi2g46060.1	3.21	0.00	5.4	0.00	2.19	3.60E-9		ras-related protein, putative, expressed .Best BLASTP hit to Rice: LOC_Os01g47730.1, (e-val, score:)=(2e-109,393)
Bradi3g39100.1	3.19	0.00	3.95	0.00	0.76	1.00		GRAM and C2 domains containing protein, putative, expressed .Best BLASTP hit to Rice: LOC_Os08g38440.1, (e-val, score:)=(0.0,1589)
Bradi1g57570.1	3.17	0.00	3.77	0.00	0.60	1.00		RNA recognition motif containing protein, putative, expressed .Best BLASTP hit to Rice: LOC_Os07g03240.1, (e-val, score:)=(4e-122,436)
Bradi3g33080.1	3.13	0.00	5.84	0.00	2.71	0.00		glycosyl transferase 8 domain containing protein, putative, expressed .Best BLASTP hit to Rice: LOC_Os10g40640.1, (e-val, score:)=(0.0,822)
Bradi4g30860.1	3.12	0.00	4.9	0.00	1.78	5.24E-5		glutamate receptor, putative, expressed .Best BLASTP hit to Rice: LOC_Os09g26144.1, (e-val, score:)=(0.0,984)
Bradi1g29460.1	3.11	0.00	3.25	0.00	0.13	1.00		expressed protein .Best BLASTP hit to Rice: LOC_Os06g51390.2, (e-val, score:)=(4e-174,610)
Bradi3g28090.1	3.11	0.00	3.39	0.00	0.28	1.00		cysteinyl-tRNA synthetase, putative, expressed .Best BLASTP hit to Rice: LOC_Os03g04960.2, (e-val, score:)=(5e-116,415)
Bradi1g21920.1	3.10	0.00	4.99	0.00	1.89	4.71E-6		sulfotransferase domain containing protein, expressed .Best BLASTP hit to Rice: LOC_Os07g41460.1, (e-val, score:)=(2e-116,417)
Bradi4g43050.1	3.10	0.00	3.37	0.00	0.28	1.00		embryogenesis transmembrane protein, putative, expressed .Best BLASTP hit to Rice: LOC_Os11g04830.1, (e-val, score:)=(0.0,1092)
Bradi2g12540.1	3.09	0.00	3.55	0.00	0.46	1.00		inorganic H+ pyrophosphatase, putative, expressed .Best BLASTP hit to Rice: LOC_Os01g23580.1, (e-val, score:)=(0.0,1298)
Bradi3g40950.1	3.09	0.00	5.63	0.00	2.54	0.00		proteophosphoglycan ppg4, putative, expressed .Best BLASTP hit to Rice: LOC_Os08g41470.2, (e-val, score:)=(4e-046,183)
Bradi1g71220.1	3.07	0.00	3.3	0.00	0.23	1.00		haemolysin-III, putative, expressed .Best BLASTP hit to Rice: LOC_Os03g10300.1, (e-val, score:)=(3e-153,540)
Bradi2g33310.1	3.06	0.00	3.65	0.00	0.59	1.00		no apical meristem protein, putative, expressed .Best BLASTP hit to Rice: LOC_Os01g09550.4, (e-val, score:)=(2e-026,115)
Bradi3g19870.1	3.05	0.00	2.95	0.00	-0.10	1.00		G-patch domain containing protein, expressed .Best BLASTP hit to Rice: LOC_Os08g19170.1, (e-val, score:)=(0.0,934)
Bradi3g47630.1	3.04	0.00	3.27	0.00	0.23	1.00		no apical meristem protein, putative, expressed .Best BLASTP hit to Rice: LOC_Os02g38130.1, (e-val, score:)=(4e-147,519)
Bradi3g60470.2	3.03	0.00	6.69	0.00	3.66	0.00		metallo-beta-lactamase family protein, putative, expressed .Best BLASTP hit to Rice: LOC_Os02g58270.1, (e-val, score:)=(8e-080,295)
Bradi5g14320.1	3.02	0.00	4.84	0.00	1.82	2.57E-5		expressed protein .Best BLASTP hit to Rice: LOC_Os04g41500.2, (e-val, score:)=(9e-155,545)
Bradi3g11080.1	3.02	0.00	5.19	0.00	2.17	5.22E-9		C2 domain containing protein, putative, expressed .Best BLASTP hit to Rice: LOC_Os02g20970.1, (e-val, score:)=(0.0,1091)
Bradi4g17220.1	3.01	0.00	4.79	0.00	1.78	5.45E-5		hydrolase, NUDIX family, domain containing protein, expressed .Best BLASTP hit to Rice: LOC_Os11g32750.2, (e-val, score:)=(1e-083,307)
Bradi2g34310.1	-3.02	0.00	-4.13	0.00	-1.11	1.00		uvrB/uvrC motif family protein, expressed .Best BLASTP hit to Rice: LOC_Os05g07860.1, (e-val, score:)=(2e-118,424)
Bradi4g35810.1	-3.04	0.00	-3.62	0.00	-0.58	1.00		rhodanese-like domain containing protein, putative, expressed .Best BLASTP hit to Rice: LOC_Os09g36040.1, (e-val, score:)=(2e-118,422)
Bradi2g19690.1	-3.12	0.00	0.68	1.00	3.80	0.00		non-symbiotic hemoglobin 2, putative .Best BLASTP hit to Rice: LOC_Os05g44140.1, (e-val, score:)=(3e-066,248)
Bradi2g36910.1	-3.27	0.00	-3.69	0.00	-0.41	1.00		transferase family protein, putative, expressed .Best BLASTP hit to Rice: LOC_Os05g04584.1, (e-val, score:)=(3e-170,596)
Bradi3g30500.1	-3.29	0.00	-4.52	0.00	-1.24	1.00		glycine cleavage system H protein, putative, expressed .Best BLASTP hit to Rice: LOC_Os10g37180.1, (e-val, score:)=(6e-086,314)
Bradi3g03770.3	-3.28	0.00	-4.64	0.00	-1.36	0.16		CCT motif family protein, expressed .Best BLASTP hit to Rice: LOC_Os02g05470.2, (e-val, score:)=(2e-129,461)
Bradi1g59880.1	-3.34	0.00	-4.65	0.00	-1.31	0.40		COBRA-like protein precursor, putative, expressed .Best BLASTP hit to Rice: LOC_Os03g30250.1, (e-val, score:)=(6e-179,625)
Bradi1g16150.1	-3.35	0.00	-3.19	0.00	0.16	1.00		GPI transamidase component family protein, putative, expressed .Best BLASTP hit to Rice: LOC_Os01g48980.1, (e-val, score:)=(0.0,632)
Bradi4g20500.1	-3.36	0.00	-4.75	0.00	-1.39	0.10		uncharacterized protein ycf53, putative, expressed .Best BLASTP hit to Rice: LOC_Os11g16550.1, (e-val, score:)=(9e-108,388)
Bradi3g58290.1	-3.39	0.00	-4.32	0.00	-0.93	1.00		expressed protein .Best BLASTP hit to Rice: LOC_Os02g52260.1, (e-val, score:)=(7e-054,208)
Bradi1g41940.1	-3.47	0.00	-3.74	0.00	-0.27	1.00		fiber protein Fb34, putative, expressed .Best BLASTP hit to Rice: LOC_Os09g10910.3, (e-val, score:)=(3e-095,345)
Bradi3g18820.4	-3.54	0.00	-4.65	0.00	-1.11	1.00		uridylyltransferase-related, putative, expressed .Best BLASTP hit to Rice: LOC_Os08g14440.1, (e-val, score:)=(7e-129,458)
Bradi3g30810.2	-3.62	0.00	3.76	0.00	-1.40	1.00		peptidase, M24 family protein, putative, expressed .Best BLASTP hit to Rice: LOC_Os10g36470.2, (e-val, score:)=(5e-179,625)
Bradi1g76290.1	-3.77	0.00	-4.94	0.00	-1.18	1.00		signal recognition particle 43 kDa protein, chloroplast precursor, putative, expressed .Best BLASTP hit to Rice: LOC_Os03g03990.1, (e-val, score:)=(3e-161,566)
Bradi5g21530.1	-3.80	0.00	-4.68	0.00	-0.88	1.00		LTPL124 - Protease inhibitor/seed storage/LTP family protein precursor, expressed .Best BLASTP hit to Rice: LOC_Os04g52260.1, (e-val, score:)=(4e-036,149)
Proteins with unknown functions
Bradi3g06800.1	7.68	0.00	8.43	0.00	0.75	1.00		expressed protein .Best BLASTP hit to Rice: LOC_Os02g09990.1, (e-val, score:)=(4e-044,176)
Bradi2g18560.1	7.08	0.00	7.27	0.00	0.18	1.00		No hits.
Bradi2g60980.1	7.02	0.00	8.35	0.00	1.32	0.30		expressed protein .Best BLASTP hit to Rice: LOC_Os01g72360.1, (e-val, score:)=(4e-057,219)
Bradi2g41000.1	6.98	0.00	7.44	0.00	0.46	1.00		expressed protein .Best BLASTP hit to Rice: LOC_Os01g32670.1, (e-val, score:)=(3e-021,99.0)
Bradi2g48530.1	6.90	0.00	6.90	0.00	0.00	1.00		receptor-like protein kinase, putative, expressed .Best BLASTP hit to Rice: LOC_Os05g44930.1, (e-val, score:)=(2e-156,551)
Bradi3g18330.1	6.76	0.00	7.41	0.00	0.65	1.00		No hits.
Bradi2g17310.1	6.49	0.00	6.70	0.00	0.21	1.00		expressed protein .Best BLASTP hit to Rice: LOC_Os05g47960.1, (e-val, score:)=(9e-060,228)
Bradi1g17640.1	6.46	0.00	6.58	0.00	0.12	1.00		expressed protein .Best BLASTP hit to Rice: LOC_Os07g48280.2, (e-val, score:)=(4e-092,338)
Bradi2g26820.1	6.32	0.00	6.49	0.00	0.17	1.00		expressed protein .Best BLASTP hit to Rice: LOC_Os05g31970.1, (e-val, score:)=(1e-077,288)
Bradi3g60480.4	6.05	0.00	6.38	0.00	0.33	1.00		expressed protein .Best BLASTP hit to Rice: LOC_Os02g58280.1, (e-val, score:)=(3e-138,490)
Bradi3g05960.1	5.95	0.00	6.20	0.00	0.25	1.00		gp176, putative, expressed .Best BLASTP hit to Rice: LOC_Os02g08330.1, (e-val, score:)=(0.0,907)
Bradi3g06790.1	5.81	0.00	6.31	0.00	0.50	1.00		expressed protein .Best BLASTP hit to Rice: LOC_Os02g09990.1, (e-val, score:)=(1e-041,167)
Bradi1g74160.1	5.75	0.00	7.53	0.00	1.78	5.68E-5		No hits.
Bradi1g38210.1	5.71	0.00	6.03	0.00	0.33	1.00		expressed protein .Best BLASTP hit to Rice: LOC_Os06g35770.1, (e-val, score:)=(8e-057,218)
Bradi3g56800.1	5.61	0.00	5.45	0.00	-0.16	1.00		No hits.
Bradi1g09570.1	5.55	0.00	5.84	0.00	0.28	1.00		expressed protein .Best BLASTP hit to Rice: LOC_Os03g52410.1, (e-val, score:)=(8e-021,97.1)
Bradi2g61030.1	5.47	0.00	7.93	0.00	2.46	0.00		expressed protein .Best BLASTP hit to Rice: LOC_Os01g72360.1, (e-val, score:)=(7e-058,222)
Bradi4g44440.1	5.34	0.00	5.73	0.00	0.39	1.00		No hits.
Bradi3g59860.1	5.33	0.00	6.77	0.00	1.44	0.04		hypothetical protein .Best BLASTP hit to Rice: LOC_Os02g50400.1, (e-val, score:)=(3e-015,78.6)
Bradi1g30100.1	5.32	0.00	5.44	0.00	0.12	1.00		No hits.
Bradi3g60480.2	5.25	0.00	5.03	0.00	-0.22	1.00		expressed protein .Best BLASTP hit to Rice: LOC_Os02g58280.1, (e-val, score:)=(3e-138,490)
Bradi4g41630.1	5.24	0.00	6.25	0.00	1.01	1.00		No hits.
Bradi3g09510.1	5.21	0.00	5.4	0.00	0.19	1.00		VQ domain containing protein, putative, expressed .Best BLASTP hit to Rice: LOC_Os02g15280.1, (e-val, score:)=(2e-012,69.3)
Bradi3g60480.5	5.16	0.00	5.27	0.00	0.11	1.00		expressed protein .Best BLASTP hit to Rice: LOC_Os02g58280.1, (e-val, score:)=(3e-138,490)
Bradi2g17640.1	5.15	0.00	5.30	0.00	0.15	1.00		conserved hypothetical protein .Best BLASTP hit to Rice: LOC_Os05g47620.1, (e-val, score:)=(1e-052,205)
Bradi1g15250.1	5.09	0.00	5.24	0.00	0.15	1.00		hypothetical protein .Best BLASTP hit to Rice: LOC_Os09g15660.1, (e-val, score:)=(4e-022,103)
Bradi2g48540.1	4.92	0.00	9.14	0.00	4.21	0.00		expressed protein .Best BLASTP hit to Rice: LOC_Os01g32670.1, (e-val, score:)=(3e-026,115)
Bradi2g33150.1	4.92	0.00	7.07	0.00	2.15	9.54E-9		calmodulin-binding protein, putative, expressed .Best BLASTP hit to Rice: LOC_Os05g10840.2, (e-val, score:)=(0.0,782)
Bradi1g44370.1	4.85	0.00	7.02	0.00	2.17	5.86E-9		expressed protein .Best BLASTP hit to Rice: LOC_Os06g13940.1, (e-val, score:)=(3e-012,68.6)
Bradi1g50130.1	4.74	0.00	5.43	0.00	0.68	1.00		expressed protein .Best BLASTP hit to Rice: LOC_Os06g04230.1, (e-val, score:)=(4e-016,81.6)
Bradi2g26250.1	4.71	0.00	4.64	0.00	-0.07	1.00		No hits.
Bradi1g02210.1	4.71	0.00	5.36	0.00	0.65	1.00		OsWAK28 - OsWAK receptor-like protein kinase, expressed .Best BLASTP hit to Rice: LOC_Os03g62430.1, (e-val, score:)=(0.0,1369)
Bradi3g58570.1	4.65	0.00	5.14	0.00	0.50	1.00		expressed protein .Best BLASTP hit to Rice: LOC_Os02g52170.1, (e-val, score:)=(1e-008,59.7)
Bradi5g14340.1	4.63	0.00	5.30	0.00	0.67	1.00		No hits.
Bradi2g49320.1	4.60	0.00	4.52	0.00	-0.08	1.00		expressed protein .Best BLASTP hit to Rice: LOC_Os01g53730.1, (e-val, score:)=(6e-068,255)
Bradi4g31660.1	4.58	0.00	6.89	0.00	2.31	1.57E-10		conserved hypothetical protein .Best BLASTP hit to Rice: LOC_Os09g27410.1, (e-val, score:)=(2e-017,85.9)
Bradi1g70970.1	4.57	0.00	6.01	0.00	1.44	0.04		No hits.
Bradi1g12580.1	4.51	0.00	5.46	0.00	0.95	1.00		VQ domain containing protein, putative, expressed .Best BLASTP hit to Rice: LOC_Os03g47280.1, (e-val, score:)=(4e-020,94.7)
Bradi2g41010.1	4.51	0.00	9.30	0.00	4.80	0.00		expressed protein .Best BLASTP hit to Rice: LOC_Os01g32670.1, (e-val, score:)=(3e-022,101)
Bradi5g11960.1	4.42	0.00	4.49	0.00	0.08	1.00		No hits.
Bradi3g03070.1	4.39	0.00	5.26	0.00	0.88	1.00		DUF1645 domain containing protein, putative, expressed .Best BLASTP hit to Rice: LOC_Os02g04130.1, (e-val, score:)=(7e-035,146)
Bradi1g77680.1	4.37	0.00	5.26	0.00	0.88	1.00		expressed protein .Best BLASTP hit to Rice: LOC_Os03g02300.1, (e-val, score:)=(2e-048,191)
Bradi3g44310.1	4.35	0.00	7.50	0.00	3.15	0.00		hydroxyproline-rich glycoprotein family protein, putative, expressed .Best BLASTP hit to Rice: LOC_Os02g31080.1, (e-val, score:)=(0.0,802)
Bradi5g24880.1	4.31	0.00	4.56	0.00	0.25	1.00		heavy metal-associated domain containing protein, expressed .Best BLASTP hit to Rice: LOC_Os04g56570.1, (e-val, score:)=(1e-035,147)
Bradi2g13280.1	4.25	0.00	8.26	0.00	4.00	0.00		expressed protein .Best BLASTP hit to Rice: LOC_Os01g29330.1, (e-val, score:)=(1e-084,310)
Bradi3g19130.1	4.22	0.00	5.37	0.00	1.14	1.00		expressed protein .Best BLASTP hit to Rice: LOC_Os08g15650.1, (e-val, score:)=(8e-087,318)
Bradi2g05350.1	4.20	0.00	6.08	0.00	1.88	5.70E-6		expressed protein .Best BLASTP hit to Rice: LOC_Os05g08900.1, (e-val, score:)=(4e-011,66.2)
Bradi4g30310.1	4.19	0.00	5.08	0.00	0.88	1.00		expressed protein .Best BLASTP hit to Rice: LOC_Os09g24970.1, (e-val, score:)=(7e-135,479)
Bradi3g29080.1	4.19	0.00	4.80	0.00	0.62	1.00		glutaredoxin domain containing protein, putative, expressed .Best BLASTP hit to Rice: LOC_Os10g34170.1, (e-val, score:)=(0.0,949)								,
Bradi2g15650.1	4.18	0.00	7.43	0.00	3.25	0.00		expressed protein .Best BLASTP hit to Rice: LOC_Os05g50100.1, (e-val, score:)=(1e-042,170)
Bradi1g56950.1	4.17	0.00	4.10	0.00	-0.07	1.00		VQ domain containing protein, putative .Best BLASTP hit to Rice: LOC_Os07g06750.1, (e-val, score:)=(1e-026,117)
Bradi4g36790.1	4.13	0.00	5.14	0.00	1.01	1.00		expressed protein .Best BLASTP hit to Rice: LOC_Os09g37080.1, (e-val, score:)=(2e-051,201)
Bradi2g41020.1	4.13	0.00	3.78	0.00	-0.35	1.00		dynein light chain type 1 domain containing protein, expressed .Best BLASTP hit to Rice: LOC_Os01g37490.1, (e-val, score:)=(8e-088,321)
Bradi2g27680.1	4.11	0.00	3.75	0.00	-0.37	1.00		expressed protein .Best BLASTP hit to Rice: LOC_Os05g30500.1, (e-val, score:)=(4e-013,72.0)
Bradi1g38620.1	4.07	0.00	4.40	0.00	0.33	1.00		legume lectins beta domain containing protein, putative, expressed .Best BLASTP hit to Rice: LOC_Os04g01950.1, (e-val, score:)=(1e-066,253)
Bradi2g45080.1	4.01	0.00	4.48	0.00	0.47	1.00		expressed protein .Best BLASTP hit to Rice: LOC_Os01g45720.1, (e-val, score:)=(1e-040,164)
Bradi3g16650.1	4.00	0.00	4.15	0.00	0.16	1.00		expressed protein .Best BLASTP hit to Rice: LOC_Os08g05970.1, (e-val, score:)=(4e-016,81.3)
Bradi1g64620.1	3.98	0.00	4.73	0.00	0.75	1.00		expressed protein .Best BLASTP hit to Rice: LOC_Os03g19260.1, (e-val, score:)=(7e-058,221)
Bradi2g59600.1	3.96	0.00	3.98	0.00	0.02	1.00		expressed protein .Best BLASTP hit to Rice: LOC_Os09g04430.1, (e-val, score:)=(1e-022,106)
Bradi3g41910.1	3.93	0.00	4.42	0.00	0.49	1.00		Leucine Rich Repeat family protein .Best BLASTP hit to Rice: LOC_Os02g20460.1, (e-val, score:)=(0.0,655)
Bradi1g65840.1	3.92	0.00	5.71	0.00	1.79	4.57E-5		hypothetical protein .Best BLASTP hit to Rice: LOC_Os03g17670.1, (e-val, score:)=(3e-008,55.5)
Bradi1g71970.1	3.90	0.00	7.48	0.00	3.58	0.00		conserved hypothetical protein .Best BLASTP hit to Rice: LOC_Os03g42654.1, (e-val, score:)=(9e-019,90.5)
Bradi4g43420.1	3.88	0.00	3.80	0.00	-0.08	1.00		expressed protein .Best BLASTP hit to Rice: LOC_Os01g24420.1, (e-val, score:)=(3e-025,114)
Bradi4g28890.1	3.87	0.00	8.75	0.00	4.88	0.00		expressed protein .Best BLASTP hit to Rice: LOC_Os09g19970.1, (e-val, score:)=(1e-013,75.1)
Bradi2g49950.1	3.86	0.00	3.84	0.00	-0.02	1.00		No hits.
Bradi5g20910.1	3.86	0.00	3.97	0.00	0.12	1.00		hypothetical protein .Best BLASTP hit to Rice: LOC_Os04g51680.1, (e-val, score:)=(8e-024,107)
Bradi3g41900.2	3.85	0.00	4.67	0.00	0.82	1.00		expressed protein .Best BLASTP hit to Rice: LOC_Os08g42990.1, (e-val, score:)=(3e-067,254)
Bradi1g50120.1	3.84	0.00	5.48	0.00	1.64	1.05E-3		expressed protein .Best BLASTP hit to Rice: LOC_Os06g04230.1, (e-val, score:)=(3e-016,82.0)
Bradi2g03290.1	3.61	0.00	5.19	0.00	1.58	3.55E-3		expressed protein .Best BLASTP hit to Rice: LOC_Os01g05660.3, (e-val, score:)=(1e-128,459)
Bradi4g41800.1	3.60	0.00	3.24	0.00	-0.36	1.00		expressed protein .Best BLASTP hit to Rice: LOC_Os12g06780.1, (e-val, score:)=(3e-161,566)
Bradi3g22690.1	3.60	0.00	3.83	0.00	0.23	1.00		expressed protein .Best BLASTP hit to Rice: LOC_Os11g27110.1, (e-val, score:)=(1e-011,69.7)
Bradi1g69270.1	3.57	0.00	5.01	0.00	1.44	0.04		E2F-related protein, putative, expressed .Best BLASTP hit to Rice: LOC_Os03g13050.1, (e-val, score:)=(2e-106,384)
Bradi3g60470.3	3.57	0.00	5.38	0.00	1.82	2.48E-5		metallo-beta-lactamase family protein, putative, expressed .Best BLASTP hit to Rice: LOC_Os02g58270.1, (e-val, score:)=(8e-080,295)
Bradi5g04620.1	3.55	0.00	3.58	0.00	0.04	1.00		expressed protein .Best BLASTP hit to Rice: LOC_Os08g09890.1, (e-val, score:)=(2e-013,75.9)
Bradi2g61430.1	3.55	0.00	4.08	0.00	0.54	1.00		DUF630/DUF632 domains containing protein, putative, expressed .Best BLASTP hit to Rice: LOC_Os01g72970.1, (e-val, score:)=(0.0,911)
Bradi2g20120.1	3.53	0.00	3.99	0.00	0.46	1.00		retrotransposon, putative, centromere-specific, expressed .Best BLASTP hit to Rice: LOC_Os05g43640.1, (e-val, score:)=(2e-039,160)
Bradi3g29350.1	3.52	0.00	3.36	0.00	-0.16	1.00		expressed protein .Best BLASTP hit to Rice: LOC_Os02g28970.2, (e-val, score:)=(8e-137,486)
Bradi3g59700.1	3.51	0.00	3.05	0.00	-0.46	1.00		expressed protein .Best BLASTP hit to Rice: LOC_Os02g50700.1, (e-val, score:)=(1e-025,113)
Bradi2g44840.1	3.50	0.00	3.86	0.00	0.36	1.00		DUF1645 domain containing protein, putative, expressed .Best BLASTP hit to Rice: LOC_Os01g45250.1, (e-val, score:)=(2e-054,211)
Bradi3g12570.1	3.50	0.00	3.60	0.00	0.10	1.00		No hits.
Bradi1g41430.2	3.49	0.00	3.91	0.00	0.42	1.00		zinc finger family protein, putative, expressed .Best BLASTP hit to Rice: LOC_Os06g22700.1, (e-val, score:)=(2e-091,334)
Bradi4g23110.1	3.48	0.00	4.44	0.00	0.96	1.00		expressed protein .Best BLASTP hit to Rice: LOC_Os11g09350.1, (e-val, score:)=(2e-037,155)
Bradi3g57460.1	3.48	0.00	4.04	0.00	0.56	1.00		expressed protein .Best BLASTP hit to Rice: LOC_Os02g53410.1, (e-val, score:)=(2e-014,76.3)
Bradi5g09760.1	3.47	0.00	4.86	0.00	1.39	0.10		No hits.
Bradi1g77810.1	3.45	0.00	3.25	0.00	-0.21	1.00		heavy-metal-associated domain-containing protein, putative, expressed .Best BLASTP hit to Rice: LOC_Os03g02070.2, (e-val, score:)=(1e-018,90.1)
Bradi1g38740.1	3.44	0.00	6.63	0.00	3.19	0.00		VQ domain containing protein, putative, expressed .Best BLASTP hit to Rice: LOC_Os02g15280.1, (e-val, score:)=(4e-013,71.6)
Bradi3g15760.1	3.44	0.00	3.35	0.00	-0.09	1.00		No hits.
Bradi1g57500.1	3.44	0.00	5.03	0.00	1.59	2.65E-3		retrotransposon protein, putative, unclassified .Best BLASTP hit to Rice: LOC_Os01g08250.1, (e-val, score:)=(2e-034,144)
Bradi1g74980.1	3.43	0.00	5.39	0.00	1.96	1.04E-6		expressed protein .Best BLASTP hit to Rice: LOC_Os03g05700.1, (e-val, score:)=(4e-012,68.2)
Bradi1g78050.1	3.41	0.00	4.97	0.00	1.56	4.63E-3		expressed protein .Best BLASTP hit to Rice: LOC_Os03g01740.1, (e-val, score:)=(5e-015,78.2)
Bradi4g00970.1	3.40	0.00	5.31	0.00	1.91	3.18E-6		expressed protein .Best BLASTP hit to Rice: LOC_Os12g43580.1, (e-val, score:)=(9e-088,322)
Bradi1g63270.1	3.40	0.00	4.62	0.00	1.22	1.00		expressed protein .Best BLASTP hit to Rice: LOC_Os03g21640.2, (e-val, score:)=(0.0,665)
Bradi1g67640.1	3.39	0.00	3.45	0.00	0.06	1.00		DUF292 domain containing protein, expressed .Best BLASTP hit to Rice: LOC_Os03g15230.1, (e-val, score:)=(6e-154,543)
Bradi2g48290.1	3.38	0.00	4.72	0.00	1.34	0.23		No hits.
Bradi1g05100.2	3.36	0.00	4.12	0.00	0.76	1.00		expressed protein .Best BLASTP hit to Rice: LOC_Os03g58740.1, (e-val, score:)=(4e-071,266)
Bradi1g74970.1	3.32	0.00	6.14	0.00	2.82	0.00		expressed protein .Best BLASTP hit to Rice: LOC_Os03g05700.1, (e-val, score:)=(6e-013,71.2)
Bradi1g50110.1	3.31	0.00	7.20	0.00	3.89	0.00		No hits.
Bradi1g05100.1	3.31	0.00	3.20	0.00	-0.11	1.00		expressed protein .Best BLASTP hit to Rice: LOC_Os03g58740.1, (e-val, score:)=(4e-071,266)
Bradi2g31130.2	3.31	0.00	4.25	0.00	0.94	1.00		phosphatidic acid phosphatase-related, putative, expressed .Best BLASTP hit to Rice: LOC_Os05g21180.2, (e-val, score:)=(2e-126,449)
Bradi1g57240.1	3.30	0.00	7.77	0.00	4.47	0.00		expressed protein .Best BLASTP hit to Rice: LOC_Os01g29330.1, (e-val, score:)=(4e-076,282)
Bradi4g36500.1	3.30	0.00	4.80	0.00	1.51	0.01		No hits.
Bradi5g12930.1	3.28	0.00	3.59	0.00	0.30	1.00		heavy metal transport/detoxification protein, putative .Best BLASTP hit to Rice: LOC_Os02g37280.1, (e-val, score:)=(4e-019,91.3)
Bradi4g28900.1	3.27	0.00	4.90	0.00	1.63	1.15E-3		expressed protein .Best BLASTP hit to Rice: LOC_Os09g19970.1, (e-val, score:)=(5e-018,89.4)
Bradi1g30110.1	3.26	0.00	5.33	0.00	2.07	7.54E-8		expressed protein .Best BLASTP hit to Rice: LOC_Os06g50220.1, (e-val, score:)=(0.0,936)
Bradi4g32640.1	3.25	0.00	5.83	0.00	2.58	0.00		zinc finger, C3HC4 type domain containing protein, expressed .Best BLASTP hit to Rice: LOC_Os09g29310.1, (e-val, score:)=(2e-101,368)
Bradi1g26430.1	3.24	0.00	3.29	0.00	0.05	1.00		No hits.
Bradi1g13800.1	3.21	0.00	3.58	0.00	0.37	1.00		expressed protein .Best BLASTP hit to Rice: LOC_Os12g42220.1, (e-val, score:)=(8e-020,96.3)
Bradi4g18270.2	3.21	0.00	3.27	0.00	0.06	1.00		expressed protein .Best BLASTP hit to Rice: LOC_Os11g31570.2, (e-val, score:)=(0.0,692)
Bradi2g14410.1	3.21	0.00	4.80	0.00	1.59	2.66E-3		expressed protein .Best BLASTP hit to Rice: LOC_Os01g40070.1, (e-val, score:)=(2e-154,544)
Bradi4g07260.3	3.20	0.00	3.11	0.00	-0.09	1.00		expressed protein .Best BLASTP hit to Rice: LOC_Os12g44230.1, (e-val, score:)=(3e-014,75.9)
Bradi3g02380.1	3.20	0.00	2.40	1.78E-7	-0.81	1.00		retrotransposon protein, putative, unclassified .Best BLASTP hit to Rice: LOC_Os01g27430.1, (e-val, score:)=(2e-016,82.8)
Bradi1g35290.1	3.19	0.00	9.04	0.00	5.84	0.00		expressed protein .Best BLASTP hit to Rice: LOC_Os06g43080.1, (e-val, score:)=(2e-009,58.9)
Bradi1g44640.1	3.19	0.00	3.88	0.00	0.68	1.00		expressed protein .Best BLASTP hit to Rice: LOC_Os06g13220.1, (e-val, score:)=(7e-111,398)
Bradi1g63870.1	3.18	0.00	5.54	0.00	2.36	3.36E-11		expressed protein .Best BLASTP hit to Rice: LOC_Os03g20600.1, (e-val, score:)=(1e-023,106)
Bradi1g03830.1	3.16	0.00	3.49	0.00	0.33	1.00		expressed protein .Best BLASTP hit to Rice: LOC_Os03g60520.1, (e-val, score:)=(1e-122,439)
Bradi3g01830.1	3.13	0.00	5.35	0.00	2.22	1.74E-9		expressed protein .Best BLASTP hit to Rice: LOC_Os02g02730.1, (e-val, score:)=(1e-129,461)
Bradi1g49690.1	3.12	0.00	7.08	0.00	3.96	0.00		expressed protein .Best BLASTP hit to Rice: LOC_Os06g03810.1, (e-val, score:)=(2e-041,167)
Bradi2g01600.1	3.10	0.00	3.81	0.00	0.71	1.00		| unknown protein | chr2:151221-151691 REVERSE .Best BLASTP hit to Arabidopsis: AT2G01300.1, (e-val, score:)=(2e-022,102)
Bradi5g11970.1	3.10	0.00	3.01	0.00	-0.09	1.00		expressed protein .Best BLASTP hit to Rice: LOC_Os04g37880.1, (e-val, score:)=(4e-014,75.1)
Bradi2g26230.1	3.08	0.00	3.99	0.00	0.91	1.00		CUE domain containing protein, expressed .Best BLASTP hit to Rice: LOC_Os10g16440.1, (e-val, score:)=(4e-041,168)
Bradi2g00440.1	3.08	0.00	3.08	0.00	0.01	1.00		No hits.
Bradi1g71960.1	3.07	0.00	4.41	0.00	1.34	0.24		conserved hypothetical protein .Best BLASTP hit to Rice: LOC_Os03g42654.1, (e-val, score:)=(1e-014,76.6)
Bradi3g08140.1	3.03	0.00	3.28	0.00	0.25	1.00		No hits.
Bradi2g27000.1	3.03	0.00	3.08	0.00	0.05	1.00		hypothetical protein .Best BLASTP hit to Rice: LOC_Os05g32300.1, (e-val, score:)=(1e-031,135)
Bradi2g17440.1	3.03	0.00	2.63	1.16E-9	-0.40	1.00		expressed protein .Best BLASTP hit to Rice: LOC_Os05g47810.1, (e-val, score:)=(3e-033,140)
Bradi5g25380.1	3.02	0.00	3.19	0.00	0.17	1.00		expressed protein .Best BLASTP hit to Rice: LOC_Os03g02210.1, (e-val, score:)=(4e-097,353)
Bradi2g23870.1	3.02	0.00	3.99	0.00	-0.02	1.00		ZOS5-08 - C2H2 zinc finger protein, expressed .Best BLASTP hit to Rice: LOC_Os05g37190.1, (e-val, score:)=(2e-101,367)
Bradi1g21970.1	3.00	0.00	2.92	0.00	-0.08	1.00		No hits.
Bradi4g03820.1	-3.01	0.00	-3.50	0.00	-0.49	1.00		expressed protein .Best BLASTP hit to Rice: LOC_Os12g38640.1, (e-val, score:)=(4e-047,186)
Bradi4g31140.1	-3.05	0.00	-3.43	0.00	-0.39	1.00		expressed protein .Best BLASTP hit to Rice: LOC_Os09g26670.1, (e-val, score:)=(2e-043,174)
Bradi1g43950.1	-3.06	0.00	-4.23	0.00	-1.18	1.00		expressed protein .Best BLASTP hit to Rice: LOC_Os06g15400.1, (e-val, score:)=(3e-063,238)
Bradi5g00640.3	-3.09	0.00	-4.18	0.00	-1.09	1.00		expressed protein .Best BLASTP hit to Rice: LOC_Os04g08450.1, (e-val, score:)=(4e-114,408)
Bradi1g39290.1	-3.12	0.00	-4.84	0.00	-1.72	2.21E-4		expressed protein .Best BLASTP hit to Rice: LOC_Os01g46850.1, (e-val, score:)=(1e-016,83.6)
Bradi5g09130.1	-3.15	0.00	-4.65	0.00	-1.50	0.01		expressed protein .Best BLASTP hit to Rice: LOC_Os04g33450.3, (e-val, score:)=(1e-046,183)
Bradi1g28330.1	-3.24	0.00	-4.18	0.00	-0.94	1.00		expressed protein .Best BLASTP hit to Rice: LOC_Os07g28610.2, (e-val, score:)=(8e-051,197)
Bradi1g78710.1	-3.37	0.00	-4.22	0.00	-0.85	1.00		expressed protein .Best BLASTP hit to Rice: LOC_Os03g01014.1, (e-val, score:)=(2e-137,487)
Bradi5g10040.1	-3.48	0.00	-4.70	0.00	-1.22	1.00		expressed protein .Best BLASTP hit to Rice: LOC_Os04g34610.1, (e-val, score:)=(1e-027,121)
Bradi3g12580.1	-4.05	0.00	-4.83	0.00	-0.78	1.00		No hits.
Bradi4g30130.1	-4.07	0.00	-4.27	0.00	-0.2	1.00		expressed protein .Best BLASTP hit to Rice: LOC_Os09g24620.1, (e-val, score:)=(2e-028,122)
